# Supplementary material for: Targeted next-generation sequencing of 491 lung cancers in clinical practice: Implications for future detection strategy and targeted therapy
Source: Heliyon. 2024 Mar 7;10(6):e27591. doi: 10.1016/j.heliyon.2024.e27591 (PMC10944278; doi:10.1016/j.heliyon.2024.e27591)
Supplement: Multimedia component 1 [file mmc1.xlsx]

## Sheet: Sheet1
Gene symbol	Exon		Nucleotide	Amino acid	HG19 location
AKT1	4	ENST00000349310	c.49G>A	p.E17K	14:105246551-105246551
ALK	23	NM_004304	c.3604G>A	p.G1202R	2:29443613-29443613
ALK	23	NM_004304	c.3617C>A	p.S1206Y	2:29443600-29443600
ALK	23	NM_004304	c.3520T>G	p.F1174V	2:29443697-29443697
ALK	23	NM_004304	c.3522C>A	p.F1174L	2:29443695-29443695
ALK	25	NM_004304	c.3824G>A	p.R1275Q	2:29432664-29432664
ALK	23	NM_004304	c.3520T>C	p.F1174L	2:29443697-29443697
ALK	23	NM_004304	c.3521T>G	p.F1174C	2:29443696-29443696
ALK	23	NM_004304	c.3522C>G	p.F1174L	2:29443695-29443695
ALK	23	NM_004304	c.3520T>A	p.F1174I	2:29443697-29443697
ALK	23	NM_004304	c.3633C>A	p.T1211T	2:29443584-29443584
ALK	22	NM_004304	c.3452C>T	p.T1151M	2:29445273-29445273
ALK	23	NM_004304	c.3586C>A	p.L1196M	2:29443631-29443631
BRAF	11	NM_004333	c.1396G>C	p.G466R	7:140481412-140481412
BRAF	15	NM_004333	c.1746A>G	p.I582M	7:140453189-140453189
BRAF	15	NM_004333	c.1749T>C	p.F583F	7:140453186-140453186
BRAF	15	NM_004333	c.1752T>C	p.L584L	7:140453183-140453183
BRAF	15	NM_004333	c.1758A>G	p.E586E	7:140453177-140453177
BRAF	15	NM_004333	c.1776A>G	p.I592M	7:140453159-140453159
BRAF	15	NM_004333	c.1774A>G	p.I592V	7:140453161-140453161
BRAF	15	NM_004333	c.1784T>C	p.F595S	7:140453151-140453151
BRAF	15	NM_004333	c.1791A>G	p.L597L	7:140453144-140453144
BRAF	15	NM_004333	c.1790T>A	p.L597Q	7:140453145-140453145
BRAF	15	NM_004333	c.1789_1790CT>TC	p.L597S	7:140453145-140453146
BRAF	15	NM_004333	c.1797_1797A>TACTACG	p.T599_V600insTT	7:140453138-140453138
BRAF	15	NM_004333	c.1798G>A	p.V600M	7:140453137-140453137
BRAF	15	NM_004333	c.1803A>C	p.K601N	7:140453132-140453132
BRAF	15	NM_004333	c.1799_1801delTGA	p.V600_K601>E	7:140453134-140453136
BRAF	15	NM_004333	c.1810T>G	p.W604G	7:140453125-140453125
BRAF	15	NM_004333	c.1813_1814AG>TT	p.S605F	7:140453121-140453122
BRAF	15	NM_004333	c.1814G>A	p.S605N	7:140453121-140453121
BRAF	15	NM_004333	c.1817G>A	p.G606E	7:140453118-140453118
BRAF	15	NM_004333	c.1823A>G	p.H608R	7:140453112-140453112
BRAF	15	NM_004333	c.1797_1798insACA	p.T599_V600insT	7:140453137-140453138
BRAF	15	NM_004333	c.1799T>C	p.V600A	7:140453136-140453136
BRAF	11	NM_004333	c.1357C>A	p.P453T	7:140481451-140481451
BRAF	15	NM_004333	c.1813A>G	p.S605G	7:140453122-140453122
BRAF	15	NM_004333	c.1793C>T	p.A598V	7:140453142-140453142
BRAF	15	NM_004333	c.1798G>C	p.V600L	7:140453137-140453137
BRAF	15	NM_004333	c.1798_1799GT>CA	p.V600Q	7:140453136-140453137
BRAF	15	NM_004333	c.1787G>A	p.G596D	7:140453148-140453148
BRAF	15	NM_004333	c.1794_1795insGTT	p.A598_T599insV	7:140453140-140453141
BRAF	15	NM_004333	c.1780G>A	p.D594N	7:140453155-140453155
BRAF	15	NM_004333	c.1750C>T	p.L584F	7:140453185-140453185
BRAF	15	NM_004333	c.1796_1797insTAC	p.T599_V600insT	7:140453138-140453139
BRAF	15	NM_004333	c.1807C>T	p.R603*	7:140453128-140453128
BRAF	15	NM_004333	c.1798G>T	p.V600L	7:140453137-140453137
BRAF	11	NM_004333	c.1385G>T	p.R462I	7:140481423-140481423
BRAF	11	NM_004333	c.1391G>A	p.G464E	7:140481417-140481417
BRAF	11	NM_004333	c.1391G>T	p.G464V	7:140481417-140481417
BRAF	11	NM_004333	c.1397G>T	p.G466V	7:140481411-140481411
BRAF	11	NM_004333	c.1397G>A	p.G466E	7:140481411-140481411
BRAF	11	NM_004333	c.1405G>A	p.G469R	7:140481403-140481403
BRAF	11	NM_004333	c.1405_1406GG>TC	p.G469S	7:140481402-140481403
BRAF	11	NM_004333	c.1406G>T	p.G469V	7:140481402-140481402
BRAF	11	NM_004333	c.1406G>C	p.G469A	7:140481402-140481402
BRAF	11	NM_004333	c.1406G>A	p.G469E	7:140481402-140481402
BRAF	15	NM_004333	c.1742A>G	p.N581S	7:140453193-140453193
BRAF	15	NM_004333	c.1756G>A	p.E586K	7:140453179-140453179
BRAF	15	NM_004333	c.1781A>T	p.D594V	7:140453154-140453154
BRAF	15	NM_004333	c.1781A>G	p.D594G	7:140453154-140453154
BRAF	15	NM_004333	c.1785T>G	p.F595L	7:140453150-140453150
BRAF	15	NM_004333	c.1786G>C	p.G596R	7:140453149-140453149
BRAF	15	NM_004333	c.1789C>G	p.L597V	7:140453146-140453146
BRAF	15	NM_004333	c.1790T>G	p.L597R	7:140453145-140453145
BRAF	15	NM_004333	c.1796C>T	p.T599I	7:140453139-140453139
BRAF	15	NM_004333	c.1798_1799GT>AA	p.V600K	7:140453136-140453137
BRAF	15	NM_004333	c.1798_1799GT>AG	p.V600R	7:140453136-140453137
BRAF	15	NM_004333	c.1799_1800TG>AA	p.V600E	7:140453135-140453136
BRAF	15	NM_004333	c.1799T>A	p.V600E	7:140453136-140453136
BRAF	15	NM_004333	c.1799_1800TG>AT	p.V600D	7:140453135-140453136
BRAF	15	NM_004333	c.1801A>G	p.K601E	7:140453134-140453134
BRAF	15	NM_004333	c.1799T>G	p.V600G	7:140453136-140453136
BRAF	11	NM_004333	c.1330C>T	p.R444W	7:140481478-140481478
BRAF	15	NM_004333	c.1803A>T	p.K601N	7:140453132-140453132
BRAF	15	NM_004333	c.1808_1810delGAT	p.W604del	7:140453125-140453127
CTNNB1	3	NM_001904	c.104T>C	p.I35T	3:41266107-41266107
CTNNB1	3	NM_001904	c.138G>A	p.L46L	3:41266141-41266141
CTNNB1	3	NM_001904	c.73_96del24	p.WQQQSYLD25?	3:41266076-41266099
CTNNB1	3	NM_001904	c.130C>G	p.P44A	3:41266133-41266133
CTNNB1	3	NM_001904	c.67A>G	p.S23G	3:41266070-41266070
CTNNB1	3	NM_001904	c.64G>A	p.V22I	3:41266067-41266067
CTNNB1	3	NM_001904	c.107A>G	p.H36R	3:41266110-41266110
CTNNB1	3	NM_001904	c.125_126delCA	p.T42fs*7	3:41266128-41266129
CTNNB1	3	NM_001904	c.90C>G	p.Y30*	3:41266093-41266093
CTNNB1	3	NM_001904	c.43G>A	p.E15K	3:41266046-41266046
CTNNB1	3	NM_001904	c.94G>T	p.D32Y	3:41266097-41266097
CTNNB1	3	NM_001904	c.110C>T	p.S37F	3:41266113-41266113
CTNNB1	3	NM_001904	c.133T>C	p.S45P	3:41266136-41266136
CTNNB1	3	NM_001904	c.121A>G	p.T41A	3:41266124-41266124
CTNNB1	3	NM_001904	c.110C>A	p.S37Y	3:41266113-41266113
CTNNB1	3	NM_001904	c.134C>T	p.S45F	3:41266137-41266137
CTNNB1	3	NM_001904	c.94G>C	p.D32H	3:41266097-41266097
CTNNB1	3	NM_001904	c.98C>T	p.S33F	3:41266101-41266101
CTNNB1	3	NM_001904	c.101G>T	p.G34V	3:41266104-41266104
CTNNB1	3	NM_001904	c.101G>A	p.G34E	3:41266104-41266104
CTNNB1	3	NM_001904	c.94G>A	p.D32N	3:41266097-41266097
CTNNB1	3	NM_001904	c.98C>A	p.S33Y	3:41266101-41266101
CTNNB1	3	NM_001904	c.104T>G	p.I35S	3:41266107-41266107
CTNNB1	3	NM_001904	c.109T>G	p.S37A	3:41266112-41266112
CTNNB1	3	NM_001904	c.122C>T	p.T41I	3:41266125-41266125
CTNNB1	3	NM_001904	c.98C>G	p.S33C	3:41266101-41266101
CTNNB1	3	NM_001904	c.107A>C	p.H36P	3:41266110-41266110
CTNNB1	3	NM_001904	c.110C>G	p.S37C	3:41266113-41266113
CTNNB1	3	NM_001904	c.95A>G	p.D32G	3:41266098-41266098
CTNNB1	3	NM_001904	c.97T>C	p.S33P	3:41266100-41266100
CTNNB1	3	NM_001904	c.97T>G	p.S33A	3:41266100-41266100
CTNNB1	3	NM_001904	c.100G>C	p.G34R	3:41266103-41266103
CTNNB1	3	NM_001904	c.133T>G	p.S45A	3:41266136-41266136
CTNNB1	3	NM_001904	c.100G>A	p.G34R	3:41266103-41266103
CTNNB1	3	NM_001904	c.109T>C	p.S37P	3:41266112-41266112
CTNNB1	3	NM_001904	c.121A>C	p.T41P	3:41266124-41266124
CTNNB1	3	NM_001904	c.134C>G	p.S45C	3:41266137-41266137
CTNNB1	3	NM_001904	c.95A>C	p.D32A	3:41266098-41266098
CTNNB1	3	NM_001904	c.95A>T	p.D32V	3:41266098-41266098
CTNNB1	3	NM_001904	c.134C>A	p.S45Y	3:41266137-41266137
CTNNB1	3	NM_001904	c.86C>T	p.S29F	3:41266089-41266089
CTNNB1	3	NM_001904	c.125C>T	p.T42I	3:41266128-41266128
CTNNB1	3	NM_001904	c.128C>T	p.A43V	3:41266131-41266131
CTNNB1	3	NM_001904	c.122C>G	p.T41S	3:41266125-41266125
CTNNB1	3	NM_001904	c.59C>T	p.A20V	3:41266062-41266062
CTNNB1	3	NM_001904	c.106C>T	p.H36Y	3:41266109-41266109
CTNNB1	3	NM_001904	c.130C>T	p.P44S	3:41266133-41266133
CTNNB1	3	NM_001904	c.65T>C	p.V22A	3:41266068-41266068
CTNNB1	3	NM_001904	c.119C>T	p.T40I	3:41266122-41266122
CTNNB1	3	NM_001904	c.113G>A	p.G38D	3:41266116-41266116
CTNNB1	3	NM_001904	c.67A>C	p.S23R	3:41266070-41266070
CTNNB1	3	NM_001904	c.121A>T	p.T41S	3:41266124-41266124
CTNNB1	3	NM_001904	c.123C>T	p.T41T	3:41266126-41266126
CTNNB1	3	NM_001904	c.91C>T	p.L31L	3:41266094-41266094
CTNNB1	3	NM_001904	c.122C>A	p.T41N	3:41266125-41266125
CTNNB1	3	NM_001904	c.125C>G	p.T42R	3:41266128-41266128
CTNNB1	3	NM_001904	c.61G>A	p.A21T	3:41266064-41266064
CTNNB1	3	NM_001904	c.127G>C	p.A43P	3:41266130-41266130
CTNNB1	3	NM_001904	c.37G>A	p.A13T	3:41266040-41266040
CTNNB1	3	NM_001904	c.74G>T	p.W25L	3:41266077-41266077
CTNNB1	3	NM_001904	c.116C>G	p.A39G	3:41266119-41266119
CTNNB1	3	NM_001904	c.127G>A	p.A43T	3:41266130-41266130
CTNNB1	3	NM_001904	c.131C>T	p.P44L	3:41266134-41266134
CTNNB1	3	NM_001904	c.115G>A	p.A39T	3:41266118-41266118
CTNNB1	3	NM_001904	c.64_114del51	p.V22_G38del	3:41266067-41266117
CTNNB1	3	NM_001904	c.64_99del36	p.V22_S33del	3:41266067-41266102
CTNNB1	3	NM_001904	c.67_99del33	p.S23_S33del	3:41266070-41266102
CTNNB1	3	NM_001904	c.74_97del24	p.W25_D32del	3:41266077-41266100
CTNNB1	3	NM_001904	c.88_99del12	p.Y30_S33del	3:41266091-41266102
CTNNB1	3	NM_001904	c.97_98TC>CT	p.S33L	3:41266100-41266101
CTNNB1	3	NM_001904	c.97_98TC>AA	p.S33N	3:41266100-41266101
CTNNB1	3	NM_001904	c.120T>C	p.T40T	3:41266123-41266123
DDR2	5	NM_006182	c.313C>A	p.R105S	1:162724541-162724541
DDR2	12	NM_006182	c.1367A>G	p.N456S	1:162740165-162740165
DDR2_ENST00000367922	9	ENST00000367922	c.691C>A	p.Q231K	1:162729605-162729605
DDR2_ENST00000367922	14	ENST00000367922	c.1598C>A	p.T533K	1:162741907-162741907
DDR2_ENST00000367922	6	ENST00000367922	c.390C>T	p.I130I	1:162724618-162724618
DDR2_ENST00000367922	15	ENST00000367922	c.1783C>G	p.L595V	1:162743313-162743313
EGFR	21	NM_005228	c.2572C>A	p.L858M	7:55259514-55259514
EGFR	19	NM_005228	c.2237_2254del18	p.E746_S752>A	7:55242467-55242484
EGFR	19	NM_005228	c.2240_2254del15	p.L747_T751del	7:55242470-55242484
EGFR	19	NM_005228	c.2240_2257del18	p.L747_P753>S	7:55242470-55242487
EGFR	18	NM_005228	c.2126A>T	p.E709V	7:55241678-55241678
EGFR	18	NM_005228	c.2159C>T	p.S720F	7:55241711-55241711
EGFR	21	NM_005228	c.2582T>G	p.L861R	7:55259524-55259524
EGFR	20	NM_005228	c.2319_2320insCAC	p.H773_V774insH	7:55249021-55249022
EGFR	20	NM_005228	c.2310_2311insGGT	p.D770_N771insG	7:55249012-55249013
EGFR	19	NM_005228	c.2239_2248TTAAGAGAAG>C	p.L747_A750>P	7:55242469-55242478
EGFR	19	NM_005228	c.2239_2251>C	p.L747_T751>P	7:55242469-55242481
EGFR	19	NM_005228	c.2237_2255>T	p.E746_S752>V	7:55242467-55242485
EGFR	19	NM_005228	c.2237_2252>T	p.E746_T751>V	7:55242467-55242482
EGFR	20	NM_005228	c.2308_2309insGTT	p.D770>GY	7:55249010-55249011
EGFR	21	NM_005228	c.2573_2574TG>GT	p.L858R	7:55259515-55259516
EGFR	21	NM_005228	c.2575G>A	p.A859T	7:55259517-55259517
EGFR	19	NM_005228	c.2237_2251del15	p.E746_T751>A	7:55242467-55242481
EGFR	19	NM_005228	c.2236_2253del18	p.E746_T751del	7:55242466-55242483
EGFR	18	NM_005228	c.2125G>A	p.E709K	7:55241677-55241677
EGFR	20	NM_005228	c.2318A>T	p.H773L	7:55249020-55249020
EGFR	20	NM_005228	c.2320G>A	p.V774M	7:55249022-55249022
EGFR	20	NM_005228	c.2335_2336GG>TT	p.G779F	7:55249037-55249038
EGFR	21	NM_005228	c.2612C>G	p.A871G	7:55259554-55259554
EGFR	18	NM_005228	c.2126A>G	p.E709G	7:55241678-55241678
EGFR	19	NM_005228	c.2198C>T	p.P733L	7:55242428-55242428
EGFR	19	NM_005228	c.2203G>A	p.G735S	7:55242433-55242433
EGFR	19	NM_005228	c.2236G>A	p.E746K	7:55242466-55242466
EGFR	19	NM_005228	c.2252C>T	p.T751I	7:55242482-55242482
EGFR	20	NM_005228	c.2351C>T	p.S784F	7:55249053-55249053
EGFR	20	NM_005228	c.2375T>C	p.L792P	7:55249077-55249077
EGFR	21	NM_005228	c.2590G>A	p.A864T	7:55259532-55259532
EGFR	21	NM_005228	c.2618G>A	p.G873E	7:55259560-55259560
EGFR	19	NM_005228	c.2236_2256del21	p.E746_S752del	7:55242466-55242486
EGFR	19	NM_005228	c.2239_2257>T	p.L747_P753>S	7:55242469-55242487
EGFR	19	NM_005228	c.2252_2275del24	p.T751_I759del	7:55242482-55242505
EGFR	20	NM_005228	c.2387G>A	p.G796D	7:55249089-55249089
EGFR	18	NM_005228	c.2126A>C	p.E709A	7:55241678-55241678
EGFR	19	NM_005228	c.2193G>A	p.W731*	7:55242423-55242423
EGFR	20	NM_005228	c.2318A>G	p.H773R	7:55249020-55249020
EGFR	19	NM_005228	c.2253_2276del24	p.S752_I759del	7:55242483-55242506
EGFR	18	NM_005228	c.2170G>A	p.G724S	7:55241722-55241722
EGFR	20	NM_005228	c.2308G>A	p.D770N	7:55249010-55249010
EGFR	21	NM_005228	c.2588G>A	p.G863D	7:55259530-55259530
EGFR	19	NM_005228	c.2222C>T	p.P741L	7:55242452-55242452
EGFR	18	NM_005228	c.2156G>A	p.G719D	7:55241708-55241708
EGFR	18	NM_005228	c.2154_2155GG>TT	p.G719C	7:55241706-55241707
EGFR	20	NM_005228	c.2386G>A	p.G796S	7:55249088-55249088
EGFR	19	NM_005228	c.2281G>T	p.D761Y	7:55242511-55242511
EGFR	20	NM_005228	c.2327G>A	p.R776H	7:55249029-55249029
EGFR	20	NM_005228	c.2384T>C	p.F795S	7:55249086-55249086
EGFR	20	NM_005228	c.2324G>A	p.C775Y	7:55249026-55249026
EGFR	18	NM_005228	c.2161G>A	p.G721S	7:55241713-55241713
EGFR	19	NM_005228	c.2238_2252del15	p.L747_T751del	7:55242468-55242482
EGFR	12	NM_005228	c.1476C>A	p.S492R	7:55228009-55228009
EGFR	19	NM_005228	c.2239_2240TT>CC	p.L747P	7:55242469-55242470
EGFR	19	NM_005228	c.2233_2247del15	p.K745_E749del	7:55242463-55242477
EGFR	21	NM_005228	c.2572C>T	p.L858L	7:55259514-55259514
EGFR	21	NM_005228	c.2620G>A	p.G874S	7:55259562-55259562
EGFR	20	NM_005228	c.2300C>T	p.A767V	7:55249002-55249002
EGFR	19	NM_005228	c.2227G>A	p.A743T	7:55242457-55242457
EGFR	19	NM_005228	c.2240T>C	p.L747S	7:55242470-55242470
EGFR	19	NM_005228	c.2213T>G	p.V738G	7:55242443-55242443
EGFR	19	NM_005228	c.2282A>G	p.D761G	7:55242512-55242512
EGFR	20	NM_005228	c.2356G>A	p.V786M	7:55249058-55249058
EGFR	20	NM_005228	c.2387G>C	p.G796A	7:55249089-55249089
EGFR	18	NM_005228	c.2104G>T	p.A702S	7:55241656-55241656
EGFR	18	NM_005228	c.2162G>C	p.G721A	7:55241714-55241714
EGFR	18	NM_005228	c.2108T>C	p.L703P	7:55241660-55241660
EGFR	20	NM_005228	c.2350T>C	p.S784P	7:55249052-55249052
EGFR	19	NM_005228	c.2235_2246del12	p.E746_E749del	7:55242465-55242476
EGFR	18	NM_005228	c.2135T>C	p.F712S	7:55241687-55241687
EGFR	20	NM_005228	c.2293G>A	p.V765M	7:55248995-55248995
EGFR	21	NM_005228	c.2611G>A	p.A871T	7:55259553-55259553
EGFR	21	NM_005228	c.2603A>G	p.E868G	7:55259545-55259545
EGFR	19	NM_005228	c.2254T>C	p.S752P	7:55242484-55242484
EGFR	21	NM_005228	c.2609A>G	p.H870R	7:55259551-55259551
EGFR	18	NM_005228	c.2134T>C	p.F712L	7:55241686-55241686
EGFR	18	NM_005228	c.2092G>A	p.A698T	7:55241644-55241644
EGFR	20	NM_005228	c.2311_2312insGCGTGGACA	p.D770_N771insSVD	7:55249013-55249014
EGFR	19	NM_005228	c.2197C>T	p.P733S	7:55242427-55242427
EGFR	21	NM_005228	c.2608C>T	p.H870Y	7:55259550-55259550
EGFR	19	NM_005228	c.2240_2251del12	p.L747_T751>S	7:55242470-55242481
EGFR	21	NM_005228	c.2582T>A	p.L861Q	7:55259524-55259524
EGFR	19	NM_005228	c.2239_2247del9	p.L747_E749del	7:55242469-55242477
EGFR	19	NM_005228	c.2238_2255del18	p.E746_S752>D	7:55242468-55242485
EGFR	19	NM_005228	c.2235_2249del15	p.E746_A750del	7:55242465-55242479
EGFR	21	NM_005228	c.2573T>G	p.L858R	7:55259515-55259515
EGFR	19	NM_005228	c.2236_2250del15	p.E746_A750del	7:55242466-55242480
EGFR	20	NM_005228	c.2326C>T	p.R776C	7:55249028-55249028
EGFR	18	NM_005228	c.2156G>C	p.G719A	7:55241708-55241708
EGFR	20	NM_005228	c.2369C>T	p.T790M	7:55249071-55249071
EGFR	20	NM_005228	c.2303G>T	p.S768I	7:55249005-55249005
EGFR	20	NM_005228	c.2305G>T	p.V769L	7:55249007-55249007
EGFR	18	NM_005228	c.2155G>A	p.G719S	7:55241707-55241707
EGFR	18	NM_005228	c.2155G>T	p.G719C	7:55241707-55241707
EGFR	19	NM_005228	c.2239_2253del15	p.L747_T751del	7:55242469-55242483
EGFR	19	NM_005228	c.2239_2256del18	p.L747_S752del	7:55242469-55242486
EGFR	19	NM_005228	c.2254_2277del24	p.S752_I759del	7:55242484-55242507
EGFR	19	NM_005228	c.2257C>T	p.P753S	7:55242487-55242487
EGFR	19	NM_005228	c.2260A>G	p.K754E	7:55242490-55242490
EGFR	19	NM_005228	c.2252_2276>A	p.T751_I759>N	7:55242482-55242506
ERBB2	20	NM_004448	c.2326_2327insTTT	p.G776>VC	17:37880997-37880998
ERBB2	20	NM_004448	c.2326_2327insTGT	p.G776>VC	17:37880997-37880998
ERBB2	19	NM_004448	c.2305G>C	p.D769H	17:37880261-37880261
ERBB2	19	NM_004448	c.2264T>C	p.L755S	17:37880220-37880220
ERBB2	20	NM_004448	c.2329G>T	p.V777L	17:37881000-37881000
ERBB2	21	NM_004448	c.2524G>A	p.V842I	17:37881332-37881332
ERBB2	20	NM_004448	c.2327G>T	p.G776V	17:37880998-37880998
ERBB2	21	NM_004448	c.2632C>T	p.H878Y	17:37881440-37881440
ERBB2	20	NM_004448	c.2333_2334insGGG	p.G778_S779insG	17:37881004-37881005
ERBB2	20	NM_004448	c.2330T>C	p.V777A	17:37881001-37881001
ERBB2	19	NM_004448	c.2301C>G	p.I767M	17:37880257-37880257
ERBB2	19	NM_004448	c.2263_2264TT>CC	p.L755P	17:37880219-37880220
ERBB4	23	NM_005235	c.2806G>A	p.G936R	2:212288940-212288940
ERBB4	9	NM_005235	c.1022C>T	p.S341L	2:212576877-212576877
ERBB4	8	NM_005235	c.908C>A	p.S303Y	2:212578349-212578349
ERBB4	8	NM_005235	c.939G>A	p.M313I	2:212578318-212578318
ERBB4	8	NM_005235	c.949G>A	p.E317K	2:212578308-212578308
ERBB4	15	NM_005235	c.1825G>A	p.D609N	2:212530094-212530094
ERBB4	15	NM_005235	c.1856C>T	p.P619L	2:212530063-212530063
ERBB4	8	NM_005235	c.885T>G	p.H295Q	2:212578372-212578372
ERBB4	15	NM_005235	c.1748T>A	p.F583Y	2:212530171-212530171
ERBB4	3	NM_005235	c.419C>T	p.T140I	2:212812157-212812157
ERBB4	7	NM_005235	c.803A>G	p.Y268C	2:212587198-212587198
ERBB4	15	NM_005235	c.1835G>A	p.R612Q	2:212530084-212530084
ERBB4	15	NM_005235	c.1853A>C	p.H618P	2:212530066-212530066
ERBB4	15	NM_005235	c.1784A>T	p.D595V	2:212530135-212530135
ERBB4	8	NM_005235	c.916C>A	p.R306S	2:212578341-212578341
ERBB4	7	NM_005235	c.854A>G	p.Y285C	2:212587147-212587147
ERBB4	6	NM_005235	c.731C>G	p.T244R	2:212589811-212589811
ERBB4	4	NM_005235	c.542A>G	p.N181S	2:212652764-212652764
ERBB4	intron	NM_005235	c.421+1G>T	p.?	2:212812154-212812154
ERBB4	15	NM_005235	c.1852C>T	p.H618Y	2:212530067-212530067
FBXW7	9	NM_033632.1	c.1393_1394CG>TA	p.R465Y	4:153249384-153249385
FBXW7	5	NM_033632.1	c.832C>T	p.R278*	4:153258983-153258983
FBXW7	8	NM_033632.1	c.1177C>T	p.R393*	4:153250883-153250883
FBXW7	11	NM_033632.1	c.1745C>T	p.S582L	4:153245446-153245446
FBXW7	10	NM_033632.1	c.1514G>T	p.R505L	4:153247288-153247288
FBXW7	10	NM_033632.1	c.1514G>A	p.R505H	4:153247288-153247288
FBXW7	10	NM_033632.1	c.1510G>A	p.V504I	4:153247292-153247292
FBXW7	9	NM_033632.1	c.1394G>T	p.R465L	4:153249384-153249384
FBXW7_ENST00000534231		ENST00000534231	c.796C>T	p.R266C	4:153247289-153247289
FBXW7_NM_018315_2	8	NM_018315.2	c.1154G>A	p.R385H	4:153249384-153249384
FBXW7_NM_018315_2	8	NM_018315.2	c.1153C>T	p.R385C	4:153249385-153249385
FBXW7_NM_018315_2	9	NM_018315.2	c.1273C>G	p.R425G	4:153247289-153247289
FGFR1	7	NM_000604	c.754C>A	p.P252T	8:38282209-38282209
FGFR1	4	NM_000604	c.448C>T	p.P150S	8:38285864-38285864
FGFR1	4	NM_000604	c.422C>G	p.T141R	8:38285890-38285890
FGFR1	4	NM_000604	c.374C>T	p.S125L	8:38285938-38285938
FGFR2	7	NM_000141.2	c.929A>G	p.K310R	10:123279503-123279503
FGFR2	12	NM_000141.2	c.1647T>G	p.N549K	10:123258034-123258034
FGFR2	7	NM_000141.2	c.755C>G	p.S252W	10:123279677-123279677
FGFR2	9	NM_000141.2	c.1124A>G	p.Y375C	10:123274794-123274794
FGFR2	9	NM_000141.2	c.1144T>C	p.C382R	10:123274774-123274774
FGFR2	12	NM_000141.2	c.1647T>A	p.N549K	10:123258034-123258034
FGFR2	7	NM_000141.2	c.758C>G	p.P253R	10:123279674-123279674
FGFR3	9	NM_000142	c.1111A>T	p.S371C	4:1806092-1806092
FGFR3	16	NM_000142	c.2089G>T	p.G697C	4:1808331-1808331
FGFR3	9	NM_000142	c.1138G>A	p.G380R	4:1806119-1806119
FGFR3	18	NM_000142	c.2349_2350delAG	p.D785fs*23	4:1808917-1808918
FGFR3	14	NM_000142	c.1921G>A	p.D641N	4:1807862-1807862
FGFR3	7	NM_000142	c.753C>T	p.H251H	4:1803575-1803575
FGFR3	7	NM_000142	c.742C>T	p.R248C	4:1803564-1803564
FGFR3	7	NM_000142	c.746C>G	p.S249C	4:1803568-1803568
FGFR3	9	NM_000142	c.1108G>T	p.G370C	4:1806089-1806089
FGFR3	9	NM_000142	c.1118A>G	p.Y373C	4:1806099-1806099
FGFR3	14	NM_000142	c.1948A>G	p.K650E	4:1807889-1807889
FGFR3	14	NM_000142	c.1949A>T	p.K650M	4:1807890-1807890
FGFR3	9	NM_000142	c.1172C>A	p.A391E	4:1806153-1806153
FGFR3	9	NM_000142	c.1107G>T	p.A369A	4:1806088-1806088
FGFR3	9	NM_000142	c.1150T>C	p.F384L	4:1806131-1806131
FGFR3	18	NM_000142	c.2382_2421+2del42	p.P795fs*139	4:1808950-1808991
FGFR3	14	NM_000142	c.1948A>C	p.K650Q	4:1807889-1807889
FGFR3	18	NM_000142	c.2381_2381T>GA	p.L794fs*23	4:1808949-1808949
FGFR3	14	NM_000142	c.1949A>C	p.K650T	4:1807890-1807890
KRAS	2	NM_004985	c.30_31insGGA	p.G10_A11insG	12:25398288-25398289
KRAS	2	NM_004985	c.36_37insGGT	p.G12_G13insG	12:25398282-25398283
KRAS	2	NM_004985	c.57G>C	p.L19F	12:25398262-25398262
KRAS	2	NM_004985	c.38_39GC>TT	p.G13V	12:25398280-25398281
KRAS	2	NM_004985	c.40G>A	p.V14I	12:25398279-25398279
KRAS	2	NM_004985	c.35_36GT>AC	p.G12D	12:25398283-25398284
KRAS	4	NM_004985	c.436G>A	p.A146T	12:25378562-25378562
KRAS	4	NM_004985	c.437C>T	p.A146V	12:25378561-25378561
KRAS	4	NM_004985	c.436G>C	p.A146P	12:25378562-25378562
KRAS	4	NM_004985	c.351A>C	p.K117N	12:25378647-25378647
KRAS	2	NM_004985	c.57G>T	p.L19F	12:25398262-25398262
KRAS	2	NM_004985	c.39_40insGGC	p.G13_V14insG	12:25398279-25398280
KRAS	2	NM_004985	c.34_35GG>TA	p.G12Y	12:25398284-25398285
KRAS	3	NM_004985	c.176C>G	p.A59G	12:25380282-25380282
KRAS	4	NM_004985	c.351A>T	p.K117N	12:25378647-25378647
KRAS	2	NM_004985	c.34_35GG>AT	p.G12I	12:25398284-25398285
KRAS	2	NM_004985	c.24A>G	p.V8V	12:25398295-25398295
KRAS	2	NM_004985	c.31G>C	p.A11P	12:25398288-25398288
KRAS	2	NM_004985	c.32C>T	p.A11V	12:25398287-25398287
KRAS	2	NM_004985	c.34_35GG>TT	p.G12F	12:25398284-25398285
KRAS	2	NM_004985	c.34_35GG>CT	p.G12L	12:25398284-25398285
KRAS	2	NM_004985	c.35_36GT>TC	p.G12V	12:25398283-25398284
KRAS	2	NM_004985	c.34G>T	p.G12C	12:25398285-25398285
KRAS	2	NM_004985	c.34G>A	p.G12S	12:25398285-25398285
KRAS	2	NM_004985	c.34G>C	p.G12R	12:25398285-25398285
KRAS	2	NM_004985	c.35_36GT>AA	p.G12E	12:25398283-25398284
KRAS	2	NM_004985	c.35G>T	p.G12V	12:25398284-25398284
KRAS	2	NM_004985	c.35G>A	p.G12D	12:25398284-25398284
KRAS	2	NM_004985	c.35G>C	p.G12A	12:25398284-25398284
KRAS	2	NM_004985	c.36T>C	p.G12G	12:25398283-25398283
KRAS	2	NM_004985	c.36T>A	p.G12G	12:25398283-25398283
KRAS	2	NM_004985	c.37G>T	p.G13C	12:25398282-25398282
KRAS	2	NM_004985	c.37G>A	p.G13S	12:25398282-25398282
KRAS	2	NM_004985	c.37G>C	p.G13R	12:25398282-25398282
KRAS	2	NM_004985	c.38_39GC>AT	p.G13D	12:25398280-25398281
KRAS	2	NM_004985	c.38G>A	p.G13D	12:25398281-25398281
KRAS	2	NM_004985	c.38G>C	p.G13A	12:25398281-25398281
KRAS	2	NM_004985	c.38G>T	p.G13V	12:25398281-25398281
KRAS	2	NM_004985	c.39C>G	p.G13G	12:25398280-25398280
KRAS	2	NM_004985	c.39C>T	p.G13G	12:25398280-25398280
KRAS	2	NM_004985	c.39C>A	p.G13G	12:25398280-25398280
KRAS	2	NM_004985	c.43G>A	p.G15S	12:25398276-25398276
KRAS	2	NM_004985	c.53C>A	p.A18D	12:25398266-25398266
KRAS	2	NM_004985	c.64C>A	p.Q22K	12:25398255-25398255
KRAS	3	NM_004985	c.175G>A	p.A59T	12:25380283-25380283
KRAS	3	NM_004985	c.176C>A	p.A59E	12:25380282-25380282
KRAS	3	NM_004985	c.181C>A	p.Q61K	12:25380277-25380277
KRAS	3	NM_004985	c.181C>G	p.Q61E	12:25380277-25380277
KRAS	3	NM_004985	c.182A>C	p.Q61P	12:25380276-25380276
KRAS	3	NM_004985	c.182A>G	p.Q61R	12:25380276-25380276
KRAS	3	NM_004985	c.182A>T	p.Q61L	12:25380276-25380276
KRAS	3	NM_004985	c.183A>C	p.Q61H	12:25380275-25380275
KRAS	3	NM_004985	c.183A>T	p.Q61H	12:25380275-25380275
KRAS	2	NM_004985	c.38_39GC>AA	p.G13E	12:25398280-25398281
KRAS	3	NM_004985	c.173C>T	p.T58I	12:25380285-25380285
KRAS	3	NM_004985	c.180_181TC>AA	p.Q61K	12:25380277-25380278
KRAS	2	NM_004985	c.33_34insGGAGCT	p.A11_G12insGA	12:25398285-25398286
MAP2K1_ENST00000307102	2	ENST00000307102	c.171G>T	p.K57N	15:66727455-66727455
MET	16	NM_000245	c.3350A>G	p.D1117G	7:116417479-116417479
MET	19	NM_000245	c.3803T>C	p.M1268T	7:116423474-116423474
MET	16	NM_000245	c.3334C>T	p.H1112Y	7:116417463-116417463
MET	16	NM_000245	c.3370C>G	p.H1124D	7:116417499-116417499
MET	16	NM_000245	c.3335A>T	p.H1112L	7:116417464-116417464
MET	19	NM_000245	c.3743A>G	p.Y1248C	7:116423414-116423414
MET	19	NM_000245	c.3757T>G	p.Y1253D	7:116423428-116423428
MET	16	NM_000245	c.3390G>A	p.L1130L	7:116417519-116417519
MET	16	NM_000245	c.3352A>T	p.N1118Y	7:116417481-116417481
MET	16	NM_000245	c.3335A>G	p.H1112R	7:116417464-116417464
MET	2	NM_000245	c.504G>T	p.E168D	7:116339642-116339642
MET	14	NM_000245	c.3029C>T	p.T1010I	7:116411990-116411990
MET	2	NM_000245	c.1124A>G	p.N375S	7:116340262-116340262
NOTCH1	26	NM_017617.2	c.4802T>C	p.L1601P	9:139399344-139399344
NOTCH1	26	NM_017617.2	c.4724T>C	p.L1575P	9:139399422-139399422
NOTCH1	27	NM_017617.2	c.5030T>A	p.V1677D	9:139397774-139397774
NOTCH1	26	NM_017617.2	c.4781T>C	p.L1594P	9:139399365-139399365
NOTCH1	26	NM_017617.2	c.4757T>C	p.L1586P	9:139399389-139399389
NOTCH1	26	NM_017617.2	c.4735_4737delGTG	p.V1579del	9:139399409-139399411
NOTCH1	26	NM_017617.2	c.4778T>C	p.F1593S	9:139399368-139399368
NOTCH1	26	NM_017617.2	c.4796G>C	p.R1599P	9:139399350-139399350
NOTCH1	26	NM_017617.2	c.4790T>A	p.L1597H	9:139399356-139399356
NOTCH1	26	NM_017617.2	c.4730T>A	p.V1577E	9:139399416-139399416
NOTCH1	26	NM_017617.2	c.4757T>G	p.L1586R	9:139399389-139399389
NOTCH1	26	NM_017617.2	c.4802T>A	p.L1601Q	9:139399344-139399344
NRAS	2	NM_002524	c.34_35GG>AA	p.G12N	1:115258747-115258748
NRAS	3	NM_002524	c.181_182CA>TT	p.Q61L	1:115256529-115256530
NRAS	3	NM_002524	c.180_181AC>TA	p.Q61K	1:115256530-115256531
NRAS	4	NM_002524	c.436G>A	p.A146T	1:115252204-115252204
NRAS	3	NM_002524	c.179G>A	p.G60E	1:115256532-115256532
NRAS	3	NM_002524	c.182_183AA>TG	p.Q61L	1:115256528-115256529
NRAS	3	NM_002524	c.182_183AA>GG	p.Q61R	1:115256528-115256529
NRAS	2	NM_002524	c.31G>A	p.A11T	1:115258751-115258751
NRAS	2	NM_002524	c.34G>C	p.G12R	1:115258748-115258748
NRAS	2	NM_002524	c.34G>T	p.G12C	1:115258748-115258748
NRAS	2	NM_002524	c.34G>A	p.G12S	1:115258748-115258748
NRAS	2	NM_002524	c.35G>A	p.G12D	1:115258747-115258747
NRAS	2	NM_002524	c.35G>C	p.G12A	1:115258747-115258747
NRAS	2	NM_002524	c.35G>T	p.G12V	1:115258747-115258747
NRAS	2	NM_002524	c.36T>C	p.G12G	1:115258746-115258746
NRAS	2	NM_002524	c.37G>C	p.G13R	1:115258745-115258745
NRAS	2	NM_002524	c.37G>T	p.G13C	1:115258745-115258745
NRAS	2	NM_002524	c.37G>A	p.G13S	1:115258745-115258745
NRAS	2	NM_002524	c.38G>A	p.G13D	1:115258744-115258744
NRAS	2	NM_002524	c.38G>T	p.G13V	1:115258744-115258744
NRAS	2	NM_002524	c.38G>C	p.G13A	1:115258744-115258744
NRAS	2	NM_002524	c.39T>C	p.G13G	1:115258743-115258743
NRAS	2	NM_002524	c.52G>A	p.A18T	1:115258730-115258730
NRAS	3	NM_002524	c.181_182CA>AG	p.Q61R	1:115256529-115256530
NRAS	3	NM_002524	c.181C>A	p.Q61K	1:115256530-115256530
NRAS	3	NM_002524	c.181C>G	p.Q61E	1:115256530-115256530
NRAS	3	NM_002524	c.182A>C	p.Q61P	1:115256529-115256529
NRAS	3	NM_002524	c.182A>T	p.Q61L	1:115256529-115256529
NRAS	3	NM_002524	c.182A>G	p.Q61R	1:115256529-115256529
NRAS	3	NM_002524	c.183A>T	p.Q61H	1:115256528-115256528
NRAS	3	NM_002524	c.183A>C	p.Q61H	1:115256528-115256528
NRAS	3	NM_002524	c.183A>G	p.Q61Q	1:115256528-115256528
NRAS	3	NM_002524	c.193A>T	p.S65C	1:115256518-115256518
PIK3CA	10	NM_006218.1	c.1634A>C	p.E545A	3:178936092-178936092
PIK3CA	10	NM_006218.1	c.1637A>G	p.Q546R	3:178936095-178936095
PIK3CA	21	NM_006218.1	c.3062A>G	p.Y1021C	3:178952007-178952007
PIK3CA	21	NM_006218.1	c.3128T>C	p.M1043T	3:178952073-178952073
PIK3CA	21	NM_006218.1	c.3073A>T	p.T1025S	3:178952018-178952018
PIK3CA	21	NM_006218.1	c.3127A>G	p.M1043V	3:178952072-178952072
PIK3CA	21	NM_006218.1	c.3132T>A	p.N1044K	3:178952077-178952077
PIK3CA	21	NM_006218.1	c.3145G>C	p.G1049R	3:178952090-178952090
PIK3CA	21	NM_006218.1	c.3068G>A	p.R1023Q	3:178952013-178952013
PIK3CA	10	NM_006218.1	c.1624G>C	p.E542Q	3:178936082-178936082
PIK3CA	21	NM_006218.1	c.3061T>C	p.Y1021H	3:178952006-178952006
PIK3CA	21	NM_006218.1	c.3104C>T	p.A1035V	3:178952049-178952049
PIK3CA	21	NM_006218.1	c.3207A>G	p.*1069_*1069insWKDN*	3:178952152-178952152
PIK3CA	21	NM_006218.1	c.3075C>T	p.T1025T	3:178952020-178952020
PIK3CA	10	NM_006218.1	c.1638G>T	p.Q546H	3:178936096-178936096
PIK3CA	21	NM_006218.1	c.3141T>G	p.H1047Q	3:178952086-178952086
PIK3CA	10	NM_006218.1	c.1631C>A	p.T544N	3:178936089-178936089
PIK3CA	UTR3	NM_006218.1	c.3207+29T>C	p.?	3:178952181-178952181
PIK3CA	10	NM_006218.1	c.1637A>T	p.Q546L	3:178936095-178936095
PIK3CA	21	NM_006218.1	c.3120G>A	p.M1040I	3:178952065-178952065
PIK3CA	21	NM_006218.1	c.3133G>A	p.D1045N	3:178952078-178952078
PIK3CA	10	NM_006218.1	c.1633G>C	p.E545Q	3:178936091-178936091
PIK3CA	21	NM_006218.1	c.3130A>G	p.N1044D	3:178952075-178952075
PIK3CA	10	NM_006218.1	c.1634A>T	p.E545V	3:178936092-178936092
PIK3CA	21	NM_006218.1	c.3137C>A	p.A1046E	3:178952082-178952082
PIK3CA	21	NM_006218.1	c.3146G>C	p.G1049A	3:178952091-178952091
PIK3CA	21	NM_006218.1	c.3136G>A	p.A1046T	3:178952081-178952081
PIK3CA	10	NM_006218.1	c.1635G>C	p.E545D	3:178936093-178936093
PIK3CA	21	NM_006218.1	c.3059C>T	p.A1020V	3:178952004-178952004
PIK3CA	21	NM_006218.1	c.3115T>C	p.F1039L	3:178952060-178952060
PIK3CA	21	NM_006218.1	c.3129G>A	p.M1043I	3:178952074-178952074
PIK3CA	21	NM_006218.1	c.3074C>T	p.T1025I	3:178952019-178952019
PIK3CA	21	NM_006218.1	c.3085G>C	p.D1029H	3:178952030-178952030
PIK3CA	21	NM_006218.1	c.3143A>G	p.H1048R	3:178952088-178952088
PIK3CA	10	NM_006218.1	c.1636C>G	p.Q546E	3:178936094-178936094
PIK3CA	10	NM_006218.1	c.1616C>G	p.P539R	3:178936074-178936074
PIK3CA	10	NM_006218.1	c.1624G>A	p.E542K	3:178936082-178936082
PIK3CA	10	NM_006218.1	c.1625A>T	p.E542V	3:178936083-178936083
PIK3CA	10	NM_006218.1	c.1634A>G	p.E545G	3:178936092-178936092
PIK3CA	10	NM_006218.1	c.1635G>T	p.E545D	3:178936093-178936093
PIK3CA	10	NM_006218.1	c.1636C>A	p.Q546K	3:178936094-178936094
PIK3CA	10	NM_006218.1	c.1637A>C	p.Q546P	3:178936095-178936095
PIK3CA	21	NM_006218.1	c.3073A>G	p.T1025A	3:178952018-178952018
PIK3CA	21	NM_006218.1	c.3074C>A	p.T1025N	3:178952019-178952019
PIK3CA	21	NM_006218.1	c.3129G>T	p.M1043I	3:178952074-178952074
PIK3CA	21	NM_006218.1	c.3139C>T	p.H1047Y	3:178952084-178952084
PIK3CA	21	NM_006218.1	c.3140A>G	p.H1047R	3:178952085-178952085
PIK3CA	21	NM_006218.1	c.3140A>T	p.H1047L	3:178952085-178952085
PIK3CA	21	NM_006218.1	c.3145G>A	p.G1049S	3:178952090-178952090
PIK3CA	14	NM_006218.1	c.2102A>C	p.H701P	3:178938860-178938860
PIK3CA	21	NM_006218.1	c.3129G>C	p.M1043I	3:178952074-178952074
PIK3CA_ENST00000263967	10	ENST00000263967	c.1633G>A	p.E545K	3:178936091-178936091
PTEN	7	NM_000314.4	c.780_780delA	p.K260fs*6	10:89717755-89717755
PTEN	8	NM_000314.4	c.863delA	p.E288fs*3	10:89720712-89720712
PTEN	7	NM_000314.4	c.752G>A	p.G251D	10:89717727-89717727
PTEN	3	NM_000314.4	c.165_209del45	p.?	10:89685270-89685314
PTEN	7	NM_000314.4	c.638C>A	p.P213H	10:89717613-89717613
PTEN	7	NM_000314.4	c.766G>A	p.E256K	10:89717741-89717741
PTEN	intron	NM_000314.4	c.1026+1G>T	p.?	10:89720876-89720876
PTEN	8	NM_000314.4	c.962_963insA	p.N323fs*2	10:89720811-89720812
PTEN	7	NM_000314.4	c.743C>G	p.P248?	10:89717718-89717718
PTEN	8	NM_000314.4	c.1015C>T	p.P339S	10:89720864-89720864
PTEN	7	NM_000314.4	c.638C>G	p.P213R	10:89717613-89717613
PTEN	intron	NM_000314.4	c.635-2A>G	p.?	10:89717608-89717608
PTEN	7	NM_000314.4	c.723_724insT	p.E242fs*1	10:89717698-89717699
PTEN	intron	NM_000314.4	c.635-91G>C	p.?	10:89717519-89717519
PTEN	6	NM_000314.4	c.520T>G	p.Y174D	10:89711902-89711902
PTEN	8	NM_000314.4	c.871G>T	p.E291*	10:89720720-89720720
PTEN	8	NM_000314.4	c.878delG	p.G293fs*14	10:89720727-89720727
PTEN	intron	NM_000314.4	c.635-1G>A	p.?	10:89717609-89717609
PTEN	7	NM_000314.4	c.637C>T	p.P213S	10:89717612-89717612
PTEN	6	NM_000314.4	c.530A>G	p.Y177C	10:89711912-89711912
PTEN	8	NM_000314.4	c.950_953delTACT	p.L318fs*2	10:89720799-89720802
PTEN	3	NM_000314.4	c.179_179delA	p.K60fs*39	10:89685284-89685284
PTEN	7	NM_000314.4	c.787A>T	p.K263*	10:89717762-89717762
PTEN	3	NM_000314.4	c.203A>G	p.Y68C	10:89685308-89685308
PTEN	8	NM_000314.4	c.1011_1014delTTCT	p.F337fs*6	10:89720860-89720863
PTEN	3	NM_000314.4	c.202_203delTA	p.Y68fs*5	10:89685307-89685308
PTEN	8	NM_000314.4	c.952_955delCTTA	p.L318fs*2	10:89720801-89720804
PTEN	8	NM_000314.4	c.956_959delCTTT	p.T319fs*24	10:89720805-89720808
PTEN	8	NM_000314.4	c.951_954delACTT	p.V317fs*3	10:89720800-89720803
PTEN	8	NM_000314.4	c.954_957delTACT	p.L318fs*2	10:89720803-89720806
PTEN	7	NM_000314.4	c.760_764delAAAGT	p.K254fs*42	10:89717735-89717739
PTEN	7	NM_000314.4	c.750_751delTG	p.C250fs*2	10:89717725-89717726
PTEN	8	NM_000314.4	c.953_956delTTAC	p.L318fs*2	10:89720802-89720805
PTEN	1	NM_000314.4	c.17_18delAA	p.K6fs*4	10:89624243-89624244
PTEN	8	NM_000314.4	c.881_885delGTCTA	p.S294fs*2	10:89720730-89720734
PTEN	8	NM_000314.4	c.987_990delTAAA	p.N329fs*14	10:89720836-89720839
PTEN	1	NM_000314.4	c.16_17delAA	p.K6fs*4	10:89624242-89624243
PTEN	3	NM_000314.4	c.187_188delAA	p.N63fs*10	10:89685292-89685293
PTEN	8	NM_000314.4	c.950_954delTACTT	p.V317fs*6	10:89720799-89720803
PTEN	8	NM_000314.4	c.955_958delACTT	p.T319fs*1	10:89720804-89720807
PTEN	6	NM_000314.4	c.526_528delTAT	p.Y176del	10:89711908-89711910
PTEN	1	NM_000314.4	c.49_51delCAA	p.Q17del	10:89624275-89624277
PTEN	8	NM_000314.4	c.955_957delACT	p.T319del	10:89720804-89720806
PTEN	7	NM_000314.4	c.741_742insA	p.P248fs*5	10:89717716-89717717
PTEN	8	NM_000314.4	c.968_969insA	p.N323fs*2	10:89720817-89720818
PTEN	8	NM_000314.4	c.963_964insA	p.T321fs*3	10:89720812-89720813
PTEN	3	NM_000314.4	c.170_171insT	p.L57fs*6	10:89685275-89685276
PTEN	8	NM_000314.4	c.955_956insA	p.T319fs*6	10:89720804-89720805
PTEN	3	NM_000314.4	c.202T>C	p.Y68H	10:89685307-89685307
PTEN	1	NM_000314.4	c.37A>G	p.K13E	10:89624263-89624263
PTEN	6	NM_000314.4	c.518G>A	p.R173H	10:89711900-89711900
PTEN	3	NM_000314.4	c.182A>G	p.H61R	10:89685287-89685287
PTEN	6	NM_000314.4	c.509G>A	p.S170N	10:89711891-89711891
PTEN	3	NM_000314.4	c.196A>G	p.K66E	10:89685301-89685301
PTEN	1	NM_000314.4	c.29G>A	p.S10N	10:89624255-89624255
PTEN	6	NM_000314.4	c.499A>G	p.T167A	10:89711881-89711881
PTEN	6	NM_000314.4	c.517C>T	p.R173C	10:89711899-89711899
PTEN	6	NM_000314.4	c.493G>A	p.G165R	10:89711875-89711875
PTEN	8	NM_000314.4	c.992A>G	p.D331G	10:89720841-89720841
PTEN	1	NM_000314.4	c.40A>G	p.R14G	10:89624266-89624266
PTEN	7	NM_000314.4	c.737C>T	p.P246L	10:89717712-89717712
PTEN	6	NM_000314.4	c.494G>A	p.G165E	10:89711876-89711876
PTEN	7	NM_000314.4	c.755A>G	p.D252G	10:89717730-89717730
PTEN	3	NM_000314.4	c.170T>C	p.L57S	10:89685275-89685275
PTEN	1	NM_000314.4	c.47A>G	p.Y16C	10:89624273-89624273
PTEN	6	NM_000314.4	c.511C>T	p.Q171*	10:89711893-89711893
PTEN	8	NM_000314.4	c.1003C>T	p.R335*	10:89720852-89720852
PTEN	1	NM_000314.4	c.49C>T	p.Q17*	10:89624275-89624275
PTEN	8	NM_000314.4	c.892C>T	p.Q298*	10:89720741-89720741
PTEN	7	NM_000314.4	c.733C>T	p.Q245*	10:89717708-89717708
PTEN	7	NM_000314.4	c.781C>T	p.Q261*	10:89717756-89717756
PTEN	3	NM_000314.4	c.198G>T	p.K66N	10:89685303-89685303
PTEN	6	NM_000314.4	c.511C>G	p.Q171E	10:89711893-89711893
PTEN	6	NM_000314.4	c.509G>T	p.S170I	10:89711891-89711891
PTEN	7	NM_000314.4	c.751G>T	p.G251C	10:89717726-89717726
PTEN	7	NM_000314.4	c.758T>A	p.I253N	10:89717733-89717733
PTEN	1	NM_000314.4	c.44G>T	p.R15I	10:89624270-89624270
PTEN	6	NM_000314.4	c.512A>C	p.Q171P	10:89711894-89711894
PTEN	7	NM_000314.4	c.754G>T	p.D252Y	10:89717729-89717729
PTEN	3	NM_000314.4	c.170T>G	p.L57W	10:89685275-89685275
PTEN	8	NM_000314.4	c.1021T>G	p.F341V	10:89720870-89720870
PTEN	3	NM_000314.4	c.166T>G	p.F56V	10:89685271-89685271
PTEN	1	NM_000314.4	c.45A>T	p.R15S	10:89624271-89624271
PTEN	8	NM_000314.4	c.1008C>G	p.Y336*	10:89720857-89720857
PTEN	7	NM_000314.4	c.703G>T	p.E235*	10:89717678-89717678
PTEN	3	NM_000314.4	c.195C>A	p.Y65*	10:89685300-89685300
PTEN	1	NM_000314.4	c.19G>T	p.E7*	10:89624245-89624245
PTEN	3	NM_000314.4	c.176C>A	p.S59*	10:89685281-89685281
PTEN	8	NM_000314.4	c.862G>T	p.E288*	10:89720711-89720711
PTEN	3	NM_000314.4	c.195C>G	p.Y65*	10:89685300-89685300
PTEN	8	NM_000314.4	c.1002_1003CC>TT	p.R335*	10:89720851-89720852
PTEN	8	NM_000314.4	c.968delA	p.N323fs*21	10:89720817-89720817
PTEN	3	NM_000314.4	c.188delA	p.N63fs*36	10:89685293-89685293
PTEN	8	NM_000314.4	c.993delC	p.D331fs*13	10:89720842-89720842
PTEN	8	NM_000314.4	c.867delA	p.V290fs*1	10:89720716-89720716
PTEN	7	NM_000314.4	c.738delG	p.P246fs*10	10:89717713-89717713
PTEN	8	NM_000314.4	c.963delA	p.T321fs*23	10:89720812-89720812
PTEN	6	NM_000314.4	c.517delC	p.R173fs*10	10:89711899-89711899
PTEN	8	NM_000314.4	c.1009delT	p.F337fs*7	10:89720858-89720858
PTEN	1	NM_000314.4	c.46_47insT	p.Y16fs*28	10:89624272-89624273
PTEN	7	NM_000314.4	c.711_712insAA	p.K237fs*19	10:89717686-89717687
PTEN	7	NM_000314.4	c.723_724insTT	p.E242fs*15	10:89717698-89717699
PTEN	intron	NM_000314.4	c.493-12delT	p.?	10:89711863-89711863
PTEN	5-UTR	NM_000314.4	c.1-9C>G	p.?	10:89624218-89624218
PTEN	intron	NM_000314.4	c.209+5G>A	p.?	10:89685319-89685319
PTEN	intron	NM_000314.4	c.635-9A>G	p.?	10:89717601-89717601
PTEN	intron	NM_000314.4	c.635-12T>G	p.?	10:89717598-89717598
PTEN	intron	NM_000314.4	c.635-17T>G	p.?	10:89717593-89717593
PTEN	intron	NM_000314.4	c.165-1G>T	p.?	10:89685269-89685269
PTEN	intron	NM_000314.4	c.165-2A>C	p.?	10:89685268-89685268
PTEN	intron	NM_000314.4	c.165-1G>A	p.?	10:89685269-89685269
PTEN	intron	NM_000314.4	c.493-1G>A	p.?	10:89711874-89711874
PTEN	intron	NM_000314.4	c.635-1G>T	p.?	10:89717609-89717609
PTEN	intron	NM_000314.4	c.209+1G>C	p.?	10:89685315-89685315
PTEN	intron	NM_000314.4	c.209+1delGT	p.?	10:89685315-89685316
PTEN	intron	NM_000314.4	c.209+1G>T	p.?	10:89685315-89685315
PTEN	intron	NM_000314.4	c.209+1delGTAA	p.?	10:89685315-89685318
PTEN	7	NM_000314.4	c.724G>T	p.E242*	10:89717699-89717699
Q7Z2S2_HUMAN	4	ENST00000341462	c.397G>A	p.D133N	8:38285915-38285915
SMAD4	6	NM_005359.3	c.733C>T	p.Q245*	18:48584560-48584560
SMAD4	11	NM_005359.3	c.1394_1395insT	p.A466fs*28	18:48603093-48603094
SMAD4	9	NM_005359.3	c.989A>C	p.E330A	18:48591826-48591826
SMAD4	9	NM_005359.3	c.1028C>G	p.S343*	18:48591865-48591865
SMAD4	12	NM_005359.3	c.1490G>A	p.R497H	18:48604668-48604668
SMAD4	12	NM_005359.3	c.1569C>G	p.C523W	18:48604747-48604747
SMAD4	5	NM_005359.3	c.502G>T	p.G168*	18:48581198-48581198
SMAD4	9	NM_005359.3	c.1015_1029del15	p.F339_S343del	18:48591852-48591866
SMAD4	9	NM_005359.3	c.1082G>A	p.R361H	18:48591919-48591919
SMAD4	11	NM_005359.3	c.1341_1365del25	p.Q448fs*20	18:48603040-48603064
SMAD4	12	NM_005359.3	c.1519A>C	p.K507Q	18:48604697-48604697
SMAD4	12	NM_005359.3	c.1543A>T	p.R515*	18:48604721-48604721
SMAD4	12	NM_005359.3	c.1576G>T	p.E526*	18:48604754-48604754
SMAD4	9	NM_005359.3	c.1051G>C	p.D351H	18:48591888-48591888
SMAD4	9	NM_005359.3	c.1081C>T	p.R361C	18:48591918-48591918
SMAD4	8	NM_005359.3	c.931C>T	p.Q311*	18:48586262-48586262
SMAD4	intron	NM_005359.3	c.955+5G>C	p.?	18:48586291-48586291
SMAD4	9	NM_005359.3	c.1072G>T	p.G358*	18:48591909-48591909
SMAD4	10	NM_005359.3	c.1236C>G	p.Y412*	18:48593485-48593485
SMAD4	12	NM_005359.3	c.1546_1553delCAGAGCAT	p.S517fs*7	18:48604724-48604731
SMAD4	3	NM_005359.3	c.353C>T	p.A118V	18:48575159-48575159
SMAD4	3	NM_005359.3	c.363_364insA	p.C123fs*2	18:48575169-48575170
SMAD4	6	NM_005359.3	c.776_777delCT	p.T259fs*4	18:48584603-48584604
SMAD4	9	NM_005359.3	c.1058A>G	p.Y353C	18:48591895-48591895
SMAD4	12	NM_005359.3	c.1496G>A	p.C499Y	18:48604674-48604674
SMAD4	10	NM_005359.3	c.1229_1230insCA	p.Q410fs*6	18:48593478-48593479
SMAD4	9	NM_005359.3	c.1064A>G	p.D355G	18:48591901-48591901
SMAD4	3	NM_005359.3	c.366_367insA	p.C123fs*2	18:48575172-48575173
STK11	6	NM_000455	c.842delC	p.P281fs*6	19:1221319-1221319
STK11	1	NM_000455	c.109C>T	p.Q37*	19:1207021-1207021
STK11	8	NM_000455	c.996G>A	p.W332*	19:1223059-1223059
STK11	6	NM_000455	c.787_790delTTGT	p.F264fs*22	19:1221264-1221267
STK11	6	NM_000455	c.837delC	p.P281fs*6	19:1221314-1221314
STK11	4	NM_000455	c.580G>T	p.D194Y	19:1220487-1220487
STK11	1	NM_000455	c.169delG	p.E57fs*7	19:1207077-1207077
STK11	6	NM_000455	c.842C>T	p.P281L	19:1221319-1221319
STK11	8	NM_000455	c.1062C>G	p.F354L	19:1223125-1223125
STK11	1	NM_000455	c.96C>G	p.T32T	19:1207008-1207008
STK11	4	NM_000455	c.595G>T	p.E199*	19:1220502-1220502
STK11	4	NM_000455	c.580G>A	p.D194N	19:1220487-1220487
STK11	6	NM_000455	c.842_843insC	p.L282fs*3	19:1221319-1221320
STK11	1	NM_000455	c.180delC	p.Y60fs*1	19:1207092-1207092
STK11	6	NM_000455	c.816C>T	p.Y272Y	19:1221293-1221293
TP53	5	NM_000546	c.527G>T	p.C176F	17:7578403-7578403
TP53	7	NM_000546	c.725G>A	p.C242Y	17:7577556-7577556
TP53	5	NM_000546	c.404G>T	p.C135F	17:7578526-7578526
TP53	5	NM_000546	c.524G>A	p.R175H	17:7578406-7578406
TP53	5	NM_000546	c.529C>T	p.P177S	17:7578401-7578401
TP53	5	NM_000546	c.530C>G	p.P177R	17:7578400-7578400
TP53	6	NM_000546	c.637C>T	p.R213*	17:7578212-7578212
TP53	7	NM_000546	c.742C>T	p.R248W	17:7577539-7577539
TP53	8	NM_000546	c.817C>T	p.R273C	17:7577121-7577121
TP53	8	NM_000546	c.818G>A	p.R273H	17:7577120-7577120
TP53	7	NM_000546	c.743G>A	p.R248Q	17:7577538-7577538
TP53	8	NM_000546	c.916C>T	p.R306*	17:7577022-7577022
TP53	6	NM_000546	c.646G>A	p.V216M	17:7578203-7578203
TP53	7	NM_000546	c.745A>G	p.R249G	17:7577536-7577536
TP53	5	NM_000546	c.469G>T	p.V157F	17:7578461-7578461
TP53	6	NM_000546	c.577C>T	p.H193Y	17:7578272-7578272
TP53	5	NM_000546	c.403T>C	p.C135R	17:7578527-7578527
TP53	5	NM_000546	c.527G>A	p.C176Y	17:7578403-7578403
TP53	5	NM_000546	c.473G>A	p.R158H	17:7578457-7578457
TP53	8	NM_000546	c.824G>T	p.C275F	17:7577114-7577114
TP53	8	NM_000546	c.844C>T	p.R282W	17:7577094-7577094
TP53	6	NM_000546	c.586C>T	p.R196*	17:7578263-7578263
TP53	5	NM_000546	c.548C>G	p.S183*	17:7578382-7578382
TP53	7	NM_000546	c.722C>G	p.S241C	17:7577559-7577559
TP53	8	NM_000546	c.892G>T	p.E298*	17:7577046-7577046
TP53	5	NM_000546	c.473G>T	p.R158L	17:7578457-7578457
TP53	7	NM_000546	c.695T>A	p.I232N	17:7577586-7577586
TP53	4	NM_000546	c.329G>T	p.R110L	17:7579358-7579358
TP53	5	NM_000546	c.524G>T	p.R175L	17:7578406-7578406
TP53	8	NM_000546	c.811G>A	p.E271K	17:7577127-7577127
TP53	8	NM_000546	c.853G>A	p.E285K	17:7577085-7577085
TP53	8	NM_000546	c.839G>C	p.R280T	17:7577099-7577099
TP53	7	NM_000546	c.701A>G	p.Y234C	17:7577580-7577580
TP53	8	NM_000546	c.856G>A	p.E286K	17:7577082-7577082
TP53	8	NM_000546	c.839G>A	p.R280K	17:7577099-7577099
TP53	7	NM_000546	c.707A>G	p.Y236C	17:7577574-7577574
TP53	6	NM_000546	c.574C>T	p.Q192*	17:7578275-7578275
TP53	6	NM_000546	c.638G>A	p.R213Q	17:7578211-7578211
TP53	5	NM_000546	c.542G>A	p.R181H	17:7578388-7578388
TP53	5	NM_000546	c.481G>A	p.A161T	17:7578449-7578449
TP53	6	NM_000546	c.578A>G	p.H193R	17:7578271-7578271
TP53	8	NM_000546	c.848G>C	p.R283P	17:7577090-7577090
TP53	8	NM_000546	c.830G>T	p.C277F	17:7577108-7577108
TP53	5	NM_000546	c.490A>T	p.K164*	17:7578440-7578440
TP53	8	NM_000546	c.827C>T	p.A276V	17:7577111-7577111
TP53	7	NM_000546	c.738G>C	p.M246I	17:7577543-7577543
TP53	6	NM_000546	c.659A>G	p.Y220C	17:7578190-7578190
TP53	5	NM_000546	c.467G>C	p.R156P	17:7578463-7578463
TP53	5	NM_000546	c.490A>G	p.K164E	17:7578440-7578440
TP53	5	NM_000546	c.535C>T	p.H179Y	17:7578395-7578395
TP53	8	NM_000546	c.820G>T	p.V274F	17:7577118-7577118
TP53	10	NM_000546	c.1045G>T	p.E349*	17:7573982-7573982
TP53	7	NM_000546	c.749C>T	p.P250L	17:7577532-7577532
TP53	7	NM_000546	c.715A>G	p.N239D	17:7577566-7577566
TP53	8	NM_000546	c.818G>T	p.R273L	17:7577120-7577120
TP53	7	NM_000546	c.747G>C	p.R249S	17:7577534-7577534
TP53	7	NM_000546	c.764T>G	p.I255S	17:7577517-7577517
TP53	5	NM_000546	c.455C>T	p.P152L	17:7578475-7578475
TP53	8	NM_000546	c.796G>A	p.G266R	17:7577142-7577142
TP53	5	NM_000546	c.404G>A	p.C135Y	17:7578526-7578526
TP53	6	NM_000546	c.610G>T	p.E204*	17:7578239-7578239
TP53	5	NM_000546	c.488A>G	p.Y163C	17:7578442-7578442
TP53	7	NM_000546	c.725G>T	p.C242F	17:7577556-7577556
TP53	7	NM_000546	c.722C>T	p.S241F	17:7577559-7577559
TP53	5	NM_000546	c.394A>G	p.K132E	17:7578536-7578536
TP53	8	NM_000546	c.832C>G	p.P278A	17:7577106-7577106
TP53	7	NM_000546	c.747G>T	p.R249S	17:7577534-7577534
TP53	7	NM_000546	c.711G>A	p.M237I	17:7577570-7577570
TP53	8	NM_000546	c.880G>T	p.E294*	17:7577058-7577058
TP53	8	NM_000546	c.814G>T	p.V272L	17:7577124-7577124
TP53	5	NM_000546	c.378C>G	p.Y126*	17:7578552-7578552
TP53	8	NM_000546	c.833C>T	p.P278L	17:7577105-7577105
TP53	8	NM_000546	c.797G>A	p.G266E	17:7577141-7577141
TP53	5	NM_000546	c.523C>G	p.R175G	17:7578407-7578407
TP53	7	NM_000546	c.731G>A	p.G244D	17:7577550-7577550
TP53	4	NM_000546	c.310C>T	p.Q104*	17:7579377-7579377
TP53	8	NM_000546	c.833C>G	p.P278R	17:7577105-7577105
TP53	5	NM_000546	c.378C>A	p.Y126*	17:7578552-7578552
TP53	5	NM_000546	c.536A>G	p.H179R	17:7578394-7578394
TP53	8	NM_000546	c.814G>A	p.V272M	17:7577124-7577124
TP53	8	NM_000546	c.824G>A	p.C275Y	17:7577114-7577114
TP53	8	NM_000546	c.847C>T	p.R283C	17:7577091-7577091
TP53	5	NM_000546	c.463A>C	p.T155P	17:7578467-7578467
TP53	7	NM_000546	c.751A>C	p.I251L	17:7577530-7577530
TP53	7	NM_000546	c.722C>A	p.S241Y	17:7577559-7577559
TP53	8	NM_000546	c.832C>T	p.P278S	17:7577106-7577106
TP53	7	NM_000546	c.730G>A	p.G244S	17:7577551-7577551
TP53	8	NM_000546	c.841G>C	p.D281H	17:7577097-7577097
TP53	7	NM_000546	c.733G>C	p.G245R	17:7577548-7577548
TP53	8	NM_000546	c.797G>T	p.G266V	17:7577141-7577141
TP53	5	NM_000546	c.396G>T	p.K132N	17:7578534-7578534
TP53	8	NM_000546	c.844C>G	p.R282G	17:7577094-7577094
TP53	6	NM_000546	c.580C>T	p.L194F	17:7578269-7578269
TP53	5	NM_000546	c.511G>T	p.E171*	17:7578419-7578419
TP53	8	NM_000546	c.794T>C	p.L265P	17:7577144-7577144
TP53	7	NM_000546	c.713G>A	p.C238Y	17:7577568-7577568
TP53	7	NM_000546	c.711G>T	p.M237I	17:7577570-7577570
TP53	6	NM_000546	c.578A>T	p.H193L	17:7578271-7578271
TP53	10	NM_000546	c.1009C>T	p.R337C	17:7574018-7574018
TP53	10	NM_000546	c.1024C>T	p.R342*	17:7574003-7574003
TP53	10	NM_000546	c.1027G>T	p.E343*	17:7574000-7574000
TP53	7	NM_000546	c.733G>T	p.G245C	17:7577548-7577548
TP53	5	NM_000546	c.517G>A	p.V173M	17:7578413-7578413
TP53	5	NM_000546	c.472C>G	p.R158G	17:7578458-7578458
TP53	6	NM_000546	c.584T>C	p.I195T	17:7578265-7578265
TP53	5	NM_000546	c.541C>T	p.R181C	17:7578389-7578389
TP53	5	NM_000546	c.528C>G	p.C176W	17:7578402-7578402
TP53	8	NM_000546	c.838A>G	p.R280G	17:7577100-7577100
TP53	7	NM_000546	c.725G>C	p.C242S	17:7577556-7577556
TP53	5	NM_000546	c.476C>T	p.A159V	17:7578454-7578454
TP53	7	NM_000546	c.700T>C	p.Y234H	17:7577581-7577581
TP53	5	NM_000546	c.406C>T	p.Q136*	17:7578524-7578524
TP53	7	NM_000546	c.764T>C	p.I255T	17:7577517-7577517
TP53	8	NM_000546	c.799C>T	p.R267W	17:7577139-7577139
TP53	7	NM_000546	c.734G>T	p.G245V	17:7577547-7577547
TP53	8	NM_000546	c.796G>C	p.G266R	17:7577142-7577142
TP53	6	NM_000546	c.646G>T	p.V216L	17:7578203-7578203
TP53	7	NM_000546	c.752T>C	p.I251T	17:7577529-7577529
TP53	5	NM_000546	c.464C>A	p.T155N	17:7578466-7578466
TP53	5	NM_000546	c.394A>C	p.K132Q	17:7578536-7578536
TP53	8	NM_000546	c.842A>G	p.D281G	17:7577096-7577096
TP53	7	NM_000546	c.764T>A	p.I255N	17:7577517-7577517
TP53	5	NM_000546	c.537T>G	p.H179Q	17:7578393-7578393
TP53	4	NM_000546	c.329G>C	p.R110P	17:7579358-7579358
TP53	10	NM_000546	c.1015G>T	p.E339*	17:7574012-7574012
TP53	8	NM_000546	c.839G>T	p.R280I	17:7577099-7577099
TP53	6	NM_000546	c.625A>T	p.R209*	17:7578224-7578224
TP53	10	NM_000546	c.1006G>T	p.E336*	17:7574021-7574021
TP53	8	NM_000546	c.809T>C	p.F270S	17:7577129-7577129
TP53	6	NM_000546	c.643A>T	p.S215C	17:7578206-7578206
TP53	5	NM_000546	c.402T>G	p.F134L	17:7578528-7578528
TP53	5	NM_000546	c.482C>A	p.A161D	17:7578448-7578448
TP53	5	NM_000546	c.499C>T	p.Q167*	17:7578431-7578431
TP53	6	NM_000546	c.614A>T	p.Y205F	17:7578235-7578235
TP53	7	NM_000546	c.737T>C	p.M246T	17:7577544-7577544
TP53	7	NM_000546	c.726C>G	p.C242W	17:7577555-7577555
TP53	5	NM_000546	c.492G>T	p.K164N	17:7578438-7578438
TP53	7	NM_000546	c.752T>A	p.I251N	17:7577529-7577529
TP53	7	NM_000546	c.737T>G	p.M246R	17:7577544-7577544
TP53	8	NM_000546	c.800G>C	p.R267P	17:7577138-7577138
TP53	10	NM_000546	c.1010G>T	p.R337L	17:7574017-7574017
TP53	4	NM_000546	c.321C>G	p.Y107*	17:7579366-7579366
TP53	5	NM_000546	c.388C>T	p.L130F	17:7578542-7578542
TP53	6	NM_000546	c.644G>T	p.S215I	17:7578205-7578205
TP53	5	NM_000546	c.388C>G	p.L130V	17:7578542-7578542
TP53	8	NM_000546	c.848G>A	p.R283H	17:7577090-7577090
TP53	7	NM_000546	c.743G>C	p.R248P	17:7577538-7577538
TP53	5	NM_000546	c.476C>A	p.A159D	17:7578454-7578454
TP53	8	NM_000546	c.823T>G	p.C275G	17:7577115-7577115
TP53	5	NM_000546	c.497C>A	p.S166*	17:7578433-7578433
TP53	10	NM_000546	c.1001G>T	p.G334V	17:7574026-7574026
TP53	8	NM_000546	c.841G>T	p.D281Y	17:7577097-7577097
TP53	5	NM_000546	c.377A>G	p.Y126C	17:7578553-7578553
TP53	7	NM_000546	c.730G>T	p.G244C	17:7577551-7577551
TP53	7	NM_000546	c.703A>G	p.N235D	17:7577578-7577578
TP53	7	NM_000546	c.742C>G	p.R248G	17:7577539-7577539
TP53	5	NM_000546	c.395A>G	p.K132R	17:7578535-7578535
TP53	2	NM_000546	c.31G>C	p.E11Q	17:7579882-7579882
TP53	8	NM_000546	c.842A>C	p.D281A	17:7577096-7577096
TP53	5	NM_000546	c.548C>A	p.S183*	17:7578382-7578382
TP53	7	NM_000546	c.724T>C	p.C242R	17:7577557-7577557
TP53	5	NM_000546	c.398T>A	p.M133K	17:7578532-7578532
TP53	6	NM_000546	c.658T>G	p.Y220D	17:7578191-7578191
TP53	6	NM_000546	c.638G>C	p.R213P	17:7578211-7578211
TP53	7	NM_000546	c.760_761AT>GA	p.I254D	17:7577520-7577521
TP53	5	NM_000546	c.485T>A	p.I162N	17:7578445-7578445
TP53	5	NM_000546	c.534C>A	p.H178Q	17:7578396-7578396
TP53	7	NM_000546	c.731G>C	p.G244A	17:7577550-7577550
TP53	4	NM_000546	c.292C>T	p.P98S	17:7579395-7579395
TP53	4	NM_000546	c.322_324delGGT	p.G108del	17:7579363-7579365
TP53	6	NM_000546	c.626_627delGA	p.R209fs*6	17:7578222-7578223
TP53	8	NM_000546	c.814delG	p.V272fs*73	17:7577124-7577124
TP53	8	NM_000546	c.806_808delGCT	p.S269_F270>I	17:7577130-7577132
TP53	10	NM_000546	c.1024delC	p.R342fs*3	17:7574003-7574003
TP53	4	NM_000546	c.267delC	p.S90fs*33	17:7579424-7579424
TP53	intron	NM_000546	c.560-2A>G	p.?	17:7578291-7578291
TP53	intron	NM_000546	c.376-1G>A	p.?	17:7578555-7578555
TP53	intron	NM_000546	c.376-1G>T	p.?	17:7578555-7578555
TP53	5	NM_000546	c.377_377delA	p.Y126fs*44	17:7578553-7578553
TP53	6	NM_000546	c.569delC	p.P190fs*57	17:7578280-7578280
TP53	5	NM_000546	c.380C>T	p.S127F	17:7578550-7578550
TP53	6	NM_000546	c.641A>G	p.H214R	17:7578208-7578208
TP53	4	NM_000546	c.313G>T	p.G105C	17:7579374-7579374
TP53	5	NM_000546	c.518T>G	p.V173G	17:7578412-7578412
TP53	5	NM_000546	c.391A>T	p.N131Y	17:7578539-7578539
TP53	5	NM_000546	c.391A>C	p.N131H	17:7578539-7578539
TP53	6	NM_000546	c.565G>A	p.A189T	17:7578284-7578284
TP53	intron	NM_000546	c.559+3G>C	p.?	17:7578368-7578368
TP53	4	NM_000546	c.260C>A	p.P87Q	17:7579427-7579427
TP53	5	NM_000546	c.503A>G	p.H168R	17:7578427-7578427
TP53	5	NM_000546	c.467G>T	p.R156L	17:7578463-7578463
TP53	7	NM_000546	c.694A>T	p.I232F	17:7577587-7577587
TP53	7	NM_000546	c.736A>G	p.M246V	17:7577545-7577545
TP53	5	NM_000546	c.517G>T	p.V173L	17:7578413-7578413
TP53	7	NM_000546	c.708C>A	p.Y236*	17:7577573-7577573
TP53	8	NM_000546	c.857A>G	p.E286G	17:7577081-7577081
TP53	5	NM_000546	c.529_546del18	p.P177_C182delPHHERC	17:7578384-7578401
TP53	5	NM_000546	c.454C>T	p.P152S	17:7578476-7578476
TP53	5	NM_000546	c.534_535CC>TT	p.H179Y	17:7578395-7578396
TP53	8	NM_000546	c.843_844CC>TT	p.R282W	17:7577094-7577095
TP53	8	NM_000546	c.832_833CC>TT	p.P278F	17:7577105-7577106
TP53	7	NM_000546	c.740A>C	p.N247T	17:7577541-7577541
TP53	5	NM_000546	c.395A>T	p.K132M	17:7578535-7578535
TP53	6	NM_000546	c.605G>A	p.R202H	17:7578244-7578244
TP53	8	NM_000546	c.841G>A	p.D281N	17:7577097-7577097
TP53	5	NM_000546	c.538G>T	p.E180*	17:7578392-7578392
TP53	6	NM_000546	c.607G>A	p.V203M	17:7578242-7578242
TP53	7	NM_000546	c.706T>G	p.Y236D	17:7577575-7577575
TP53	6	NM_000546	c.605G>C	p.R202P	17:7578244-7578244
TP53	8	NM_000546	c.854A>C	p.E285A	17:7577084-7577084
TP53	5	NM_000546	c.473G>C	p.R158P	17:7578457-7578457
TP53	7	NM_000546	c.704A>G	p.N235S	17:7577577-7577577
TP53	8	NM_000546	c.809T>G	p.F270C	17:7577129-7577129
TP53	6	NM_000546	c.581T>A	p.L194H	17:7578268-7578268
TP53	8	NM_000546	c.875A>G	p.K292R	17:7577063-7577063
TP53	5	NM_000546	c.469G>A	p.V157I	17:7578461-7578461
TP53	5	NM_000546	c.475G>A	p.A159T	17:7578455-7578455
TP53	7	NM_000546	c.745A>T	p.R249W	17:7577536-7577536
TP53	5	NM_000546	c.493C>T	p.Q165*	17:7578437-7578437
TP53	5	NM_000546	c.536A>T	p.H179L	17:7578394-7578394
TP53	6	NM_000546	c.628delA	p.N210fs*37	17:7578221-7578221
TP53	6	NM_000546	c.613T>C	p.Y205H	17:7578236-7578236
TP53	7	NM_000546	c.721delT	p.S241fs*6	17:7577560-7577560
TP53	7	NM_000546	c.685_686delTG	p.C229fs*10	17:7577595-7577596
TP53	7	NM_000546	c.763A>T	p.I255F	17:7577518-7577518
TP53	7	NM_000546	c.731G>T	p.G244V	17:7577550-7577550
TP53	7	NM_000546	c.732C>G	p.G244G	17:7577549-7577549
TP53	6	NM_000546	c.569C>T	p.P190L	17:7578280-7578280
TP53	7	NM_000546	c.719G>T	p.S240I	17:7577562-7577562
TP53	5	NM_000546	c.394delA	p.K132fs*38	17:7578536-7578536
TP53	8	NM_000546	c.826G>C	p.A276P	17:7577112-7577112
TP53	7	NM_000546	c.746G>C	p.R249T	17:7577535-7577535
TP53	5	NM_000546	c.462C>T	p.G154G	17:7578468-7578468
TP53	8	NM_000546	c.820G>A	p.V274I	17:7577118-7577118
TP53	5	NM_000546	c.465C>T	p.T155T	17:7578465-7578465
TP53	8	NM_000546	c.835G>T	p.G279W	17:7577103-7577103
TP53	5	NM_000546	c.457C>T	p.P153S	17:7578473-7578473
TP53	4	NM_000546	c.305C>T	p.T102I	17:7579382-7579382
TP53	5	NM_000546	c.531C>T	p.P177P	17:7578399-7578399
TP53	5	NM_000546	c.523C>T	p.R175C	17:7578407-7578407
TP53	6	NM_000546	c.647T>G	p.V216G	17:7578202-7578202
TP53	4	NM_000546	c.328C>T	p.R110C	17:7579359-7579359
TP53	7	NM_000546	c.758C>T	p.T253I	17:7577523-7577523
TP53	7	NM_000546	c.720T>G	p.S240R	17:7577561-7577561
TP53	4	NM_000546	c.265C>T	p.P89S	17:7579422-7579422
TP53	5	NM_000546	c.482C>T	p.A161V	17:7578448-7578448
TP53	6	NM_000546	c.592G>A	p.E198K	17:7578257-7578257
TP53	5	NM_000546	c.460G>A	p.G154S	17:7578470-7578470
TP53	7	NM_000546	c.748C>T	p.P250S	17:7577533-7577533
TP53	8	NM_000546	c.832C>A	p.P278T	17:7577106-7577106
TP53	6	NM_000546	c.566C>G	p.A189G	17:7578283-7578283
TP53	7	NM_000546	c.712T>A	p.C238S	17:7577569-7577569
TP53	6	NM_000546	c.571C>T	p.P191S	17:7578278-7578278
TP53	5	NM_000546	c.405C>T	p.C135C	17:7578525-7578525
TP53	8	NM_000546	c.811G>C	p.E271Q	17:7577127-7577127
TP53	5	NM_000546	c.500A>G	p.Q167R	17:7578430-7578430
TP53	5	NM_000546	c.468delC	p.V157fs*13	17:7578462-7578462
TP53	8	NM_000546	c.836G>A	p.G279E	17:7577102-7577102
TP53	5	NM_000546	c.398T>C	p.M133T	17:7578532-7578532
TP53	8	NM_000546	c.862A>T	p.N288Y	17:7577076-7577076
TP53	7	NM_000546	c.727A>T	p.M243L	17:7577554-7577554
TP53	5	NM_000546	c.543C>T	p.R181R	17:7578387-7578387
TP53	5	NM_000546	c.398T>G	p.M133R	17:7578532-7578532
TP53	5	NM_000546	c.517delG	p.V173fs*1	17:7578413-7578413
TP53	8	NM_000546	c.830G>A	p.C277Y	17:7577108-7577108
TP53	5	NM_000546	c.467G>A	p.R156H	17:7578463-7578463
TP53	8	NM_000546	c.914A>G	p.K305R	17:7577024-7577024
TP53	5	NM_000546	c.466C>A	p.R156S	17:7578464-7578464
TP53	8	NM_000546	c.881A>G	p.E294G	17:7577057-7577057
TP53	8	NM_000546	c.872A>G	p.K291R	17:7577066-7577066
TP53	6	NM_000546	c.595G>A	p.G199R	17:7578254-7578254
TP53	8	NM_000546	c.811G>T	p.E271*	17:7577127-7577127
TP53	intron	NM_000546	c.560-1G>A	p.?	17:7578290-7578290
TP53	8	NM_000546	c.833C>A	p.P278H	17:7577105-7577105
TP53	6	NM_000546	c.612G>A	p.E204E	17:7578237-7578237
TP53	7	NM_000546	c.727A>C	p.M243L	17:7577554-7577554
TP53	8	NM_000546	c.899C>T	p.P300L	17:7577039-7577039
TP53	5	NM_000546	c.406C>G	p.Q136E	17:7578524-7578524
TP53	7	NM_000546	c.700T>G	p.Y234D	17:7577581-7577581
TP53	5	NM_000546	c.538G>A	p.E180K	17:7578392-7578392
TP53	8	NM_000546	c.913A>T	p.K305*	17:7577025-7577025
TP53	8	NM_000546	c.861G>A	p.E287E	17:7577077-7577077
TP53	6	NM_000546	c.603G>C	p.L201F	17:7578246-7578246
TP53	7	NM_000546	c.713G>T	p.C238F	17:7577568-7577568
TP53	6	NM_000546	c.589G>A	p.V197M	17:7578260-7578260
TP53	5	NM_000546	c.472delC	p.R158fs*12	17:7578458-7578458
TP53	6	NM_000546	c.576G>A	p.Q192Q	17:7578273-7578273
TP53	4	NM_000546	c.217G>A	p.V73M	17:7579470-7579470
TP53	6	NM_000546	c.617T>A	p.L206*	17:7578232-7578232
TP53	10	NM_000546	c.1023delC	p.R342fs*3	17:7574004-7574004
TP53	5	NM_000546	c.550G>C	p.D184H	17:7578380-7578380
TP53	7	NM_000546	c.716A>C	p.N239T	17:7577565-7577565
TP53	7	NM_000546	c.689C>A	p.T230N	17:7577592-7577592
TP53	6	NM_000546	c.637delC	p.R213fs*34	17:7578212-7578212
TP53	8	NM_000546	c.808T>A	p.F270I	17:7577130-7577130
TP53	6	NM_000546	c.587G>C	p.R196P	17:7578262-7578262
TP53	5	NM_000546	c.489C>G	p.Y163*	17:7578441-7578441
TP53	8	NM_000546	c.825T>G	p.C275W	17:7577113-7577113
TP53	7	NM_000546	c.706T>A	p.Y236N	17:7577575-7577575
TP53	6	NM_000546	c.581T>C	p.L194P	17:7578268-7578268
TP53	5	NM_000546	c.544T>A	p.C182S	17:7578386-7578386
TP53	7	NM_000546	c.752T>G	p.I251S	17:7577529-7577529
TP53	5	NM_000546	c.472_475delCGCG	p.R158fs*11	17:7578455-7578458
TP53	6	NM_000546	c.578A>C	p.H193P	17:7578271-7578271
TP53	5	NM_000546	c.475G>C	p.A159P	17:7578455-7578455
TP53	8	NM_000546	c.843C>G	p.D281E	17:7577095-7577095
TP53	intron	NM_000546	c.560-1G>T	p.?	17:7578290-7578290
TP53	8	NM_000546	c.817C>G	p.R273G	17:7577121-7577121
TP53	6	NM_000546	c.613T>G	p.Y205D	17:7578236-7578236
TP53	5	NM_000546	c.487T>C	p.Y163H	17:7578443-7578443
TP53	5	NM_000546	c.472C>T	p.R158C	17:7578458-7578458
TP53	6	NM_000546	c.659A>C	p.Y220S	17:7578190-7578190
TP53	5	NM_000546	c.506T>C	p.M169T	17:7578424-7578424
TP53	7	NM_000546	c.684C>G	p.D228E	17:7577597-7577597
TP53	6	NM_000546	c.598delA	p.N200fs*47	17:7578251-7578251
TP53	7	NM_000546	c.704A>T	p.N235I	17:7577577-7577577
TP53	5	NM_000546	c.502C>T	p.H168Y	17:7578428-7578428
TP53	7	NM_000546	c.683A>C	p.D228A	17:7577598-7577598
TP53	7	NM_000546	c.739A>T	p.N247Y	17:7577542-7577542
TP53	7	NM_000546	c.701A>C	p.Y234S	17:7577580-7577580
TP53	7	NM_000546	c.689C>T	p.T230I	17:7577592-7577592
TP53	7	NM_000546	c.746G>T	p.R249M	17:7577535-7577535
TP53	intron	NM_000546	c.560-1G>C	p.?	17:7578290-7578290
TP53	8	NM_000546	c.812A>G	p.E271G	17:7577126-7577126
TP53	7	NM_000546	c.757A>T	p.T253S	17:7577524-7577524
TP53	10	NM_000546	c.1010G>A	p.R337H	17:7574017-7574017
TP53	7	NM_000546	c.691A>T	p.T231S	17:7577590-7577590
TP53	5	NM_000546	c.480G>A	p.M160I	17:7578450-7578450
TP53	8	NM_000546	c.818G>C	p.R273P	17:7577120-7577120
TP53	5	NM_000546	c.485T>G	p.I162S	17:7578445-7578445
TP53	8	NM_000546	c.823T>C	p.C275R	17:7577115-7577115
TP53	5	NM_000546	c.470T>G	p.V157G	17:7578460-7578460
TP53	6	NM_000546	c.590T>G	p.V197G	17:7578259-7578259
TP53	8	NM_000546	c.843C>A	p.D281E	17:7577095-7577095
TP53	8	NM_000546	c.817C>A	p.R273S	17:7577121-7577121
TP53	4	NM_000546	c.245C>T	p.P82L	17:7579442-7579442
TP53	5	NM_000546	c.395A>C	p.K132T	17:7578535-7578535
TP53	8	NM_000546	c.886C>T	p.H296Y	17:7577052-7577052
TP53	8	NM_000546	c.809T>A	p.F270Y	17:7577129-7577129
TP53	8	NM_000546	c.856G>T	p.E286*	17:7577082-7577082
TP53	7	NM_000546	c.680C>T	p.S227F	17:7577601-7577601
TP53	8	NM_000546	c.800G>A	p.R267Q	17:7577138-7577138
TP53	intron	NM_000546	c.559+9C>T	p.?	17:7578362-7578362
TP53	6	NM_000546	c.615T>A	p.Y205*	17:7578234-7578234
TP53	6	NM_000546	c.582T>C	p.L194L	17:7578267-7578267
TP53	5	NM_000546	c.523C>A	p.R175S	17:7578407-7578407
TP53	5	NM_000546	c.471C>A	p.V157V	17:7578459-7578459
TP53	6	NM_000546	c.577C>A	p.H193N	17:7578272-7578272
TP53	8	NM_000546	c.857A>T	p.E286V	17:7577081-7577081
TP53	6	NM_000546	c.632C>T	p.T211I	17:7578217-7578217
TP53	5	NM_000546	c.474C>T	p.R158R	17:7578456-7578456
TP53	5	NM_000546	c.400T>G	p.F134V	17:7578530-7578530
TP53	8	NM_000546	c.821T>G	p.V274G	17:7577117-7577117
TP53	6	NM_000546	c.614A>G	p.Y205C	17:7578235-7578235
TP53	5	NM_000546	c.401T>G	p.F134C	17:7578529-7578529
TP53	6	NM_000546	c.643A>G	p.S215G	17:7578206-7578206
TP53	7	NM_000546	c.710T>A	p.M237K	17:7577571-7577571
TP53	5	NM_000546	c.514G>A	p.V172I	17:7578416-7578416
TP53	7	NM_000546	c.700T>A	p.Y234N	17:7577581-7577581
TP53	7	NM_000546	c.750C>T	p.P250P	17:7577531-7577531
TP53	8	NM_000546	c.843C>T	p.D281D	17:7577095-7577095
TP53	7	NM_000546	c.683A>G	p.D228G	17:7577598-7577598
TP53	8	NM_000546	c.805A>G	p.S269G	17:7577133-7577133
TP53	5	NM_000546	c.396G>C	p.K132N	17:7578534-7578534
TP53	5	NM_000546	c.459C>T	p.P153P	17:7578471-7578471
TP53	7	NM_000546	c.734G>C	p.G245A	17:7577547-7577547
TP53	7	NM_000546	c.751A>T	p.I251F	17:7577530-7577530
TP53	8	NM_000546	c.866T>C	p.L289P	17:7577072-7577072
TP53	5	NM_000546	c.380C>A	p.S127Y	17:7578550-7578550
TP53	7	NM_000546	c.718A>G	p.S240G	17:7577563-7577563
TP53	8	NM_000546	c.849C>T	p.R283R	17:7577089-7577089
TP53	5	NM_000546	c.529delC	p.H178fs*69	17:7578401-7578401
TP53	8	NM_000546	c.802A>C	p.N268H	17:7577136-7577136
TP53	7	NM_000546	c.691A>G	p.T231A	17:7577590-7577590
TP53	8	NM_000546	c.908G>A	p.S303N	17:7577030-7577030
TP53	6	NM_000546	c.622G>A	p.D208N	17:7578227-7578227
TP53	8	NM_000546	c.905G>A	p.G302E	17:7577033-7577033
TP53	6	NM_000546	c.596G>A	p.G199E	17:7578253-7578253
TP53	6	NM_000546	c.610G>A	p.E204K	17:7578239-7578239
TP53	7	NM_000546	c.740A>T	p.N247I	17:7577541-7577541
TP53	6	NM_000546	c.577C>G	p.H193D	17:7578272-7578272
TP53	6	NM_000546	c.569C>G	p.P190R	17:7578280-7578280
TP53	8	NM_000546	c.835delG	p.R280fs*65	17:7577103-7577103
TP53	5	NM_000546	c.463_470delACCCGCGT	p.T155fs*23	17:7578460-7578467
TP53	6	NM_000546	c.610delG	p.E204fs*43	17:7578239-7578239
TP53	8	NM_000546	c.869G>A	p.R290H	17:7577069-7577069
TP53	4	NM_000546	c.214C>T	p.R72C	17:7579473-7579473
TP53	4	NM_000546	c.226_270del45	p.A76_S90del15	17:7579417-7579461
TP53	6	NM_000546	c.560G>A	p.G187D	17:7578289-7578289
TP53	5	NM_000546	c.559G>A	p.G187S	17:7578371-7578371
TP53	5	NM_000546	c.550G>A	p.D184N	17:7578380-7578380
TP53	7	NM_000546	c.760A>G	p.I254V	17:7577521-7577521
TP53	4	NM_000546	c.298C>T	p.Q100*	17:7579389-7579389
TP53	5	NM_000546	c.464C>T	p.T155I	17:7578466-7578466
TP53	5	NM_000546	c.496T>C	p.S166P	17:7578434-7578434
TP53	4	NM_000546	c.296C>T	p.S99F	17:7579391-7579391
TP53	4	NM_000546	c.280T>A	p.S94T	17:7579407-7579407
TP53	7	NM_000546	c.754C>T	p.L252F	17:7577527-7577527
TP53	7	NM_000546	c.761T>C	p.I254T	17:7577520-7577520
TP53	5	NM_000546	c.456G>A	p.P152P	17:7578474-7578474
TP53	5	NM_000546	c.389T>G	p.L130R	17:7578541-7578541
TP53	7	NM_000546	c.748delC	p.I251fs*94	17:7577533-7577533
TP53	7	NM_000546	c.721T>A	p.S241T	17:7577560-7577560
TP53	5	NM_000546	c.532C>A	p.H178N	17:7578398-7578398
TP53	10	NM_000546	c.1031T>C	p.L344P	17:7573996-7573996
TP53	7	NM_000546	c.706_708delTAC	p.Y236del	17:7577573-7577575
TP53	6	NM_000546	c.605_606GT>CG	p.R202P	17:7578243-7578244
TP53	4	NM_000546	c.251C>G	p.A84G	17:7579436-7579436
TP53	6	NM_000546	c.655C>T	p.P219S	17:7578194-7578194
TP53	7	NM_000546	c.746G>A	p.R249K	17:7577535-7577535
TP53	8	NM_000546	c.794T>G	p.L265R	17:7577144-7577144
TP53	6	NM_000546	c.644G>A	p.S215N	17:7578205-7578205
TP53	7	NM_000546	c.716A>G	p.N239S	17:7577565-7577565
TP53	7	NM_000546	c.748C>G	p.P250A	17:7577533-7577533
TP53	5	NM_000546	c.530C>T	p.P177L	17:7578400-7578400
TP53	6	NM_000546	c.637C>G	p.R213G	17:7578212-7578212
TP53	7	NM_000546	c.737T>A	p.M246K	17:7577544-7577544
TP53	6	NM_000546	c.640C>T	p.H214Y	17:7578209-7578209
TP53	7	NM_000546	c.693C>T	p.T231T	17:7577588-7577588
TP53	8	NM_000546	c.826G>A	p.A276T	17:7577112-7577112
TP53	5	NM_000546	c.483C>T	p.A161A	17:7578447-7578447
TP53	5	NM_000546	c.532C>T	p.H178Y	17:7578398-7578398
TP53	7	NM_000546	c.751delA	p.I251fs*94	17:7577530-7577530
TP53	5	NM_000546	c.486C>G	p.I162M	17:7578444-7578444
TP53	5	NM_000546	c.507G>A	p.M169I	17:7578423-7578423
TP53	8	NM_000546	c.880G>A	p.E294K	17:7577058-7577058
TP53	8	NM_000546	c.879G>A	p.G293G	17:7577059-7577059
TP53	7	NM_000546	c.729G>A	p.M243I	17:7577552-7577552
TP53	5	NM_000546	c.477C>T	p.A159A	17:7578453-7578453
TP53	8	NM_000546	c.879G>C	p.G293G	17:7577059-7577059
TP53	7	NM_000546	c.708C>T	p.Y236Y	17:7577573-7577573
TP53	8	NM_000546	c.859G>T	p.E287*	17:7577079-7577079
TP53	5	NM_000546	c.528delC	p.H178fs*69	17:7578402-7578402
TP53	7	NM_000546	c.724T>G	p.C242G	17:7577557-7577557
TP53	6	NM_000546	c.596G>T	p.G199V	17:7578253-7578253
TP53	5	NM_000546	c.377A>C	p.Y126S	17:7578553-7578553
TP53	5	NM_000546	c.526T>A	p.C176S	17:7578404-7578404
TP53	5	NM_000546	c.535C>A	p.H179N	17:7578395-7578395
TP53	5	NM_000546	c.542G>T	p.R181L	17:7578388-7578388
TP53	8	NM_000546	c.810T>A	p.F270L	17:7577128-7577128
TP53	6	NM_000546	c.601delT	p.L201fs*46	17:7578248-7578248
TP53	6	NM_000546	c.635_636delTT	p.F212fs*3	17:7578213-7578214
TP53	8	NM_000546	c.903A>G	p.P301P	17:7577035-7577035
TP53	8	NM_000546	c.908G>C	p.S303T	17:7577030-7577030
TP53	6	NM_000546	c.614A>C	p.Y205S	17:7578235-7578235
TP53	8	NM_000546	c.840A>T	p.R280S	17:7577098-7577098
TP53	6	NM_000546	c.572C>G	p.P191R	17:7578277-7578277
TP53	6	NM_000546	c.604C>A	p.R202S	17:7578245-7578245
TP53	6	NM_000546	c.644G>C	p.S215T	17:7578205-7578205
TP53	7	NM_000546	c.715delA	p.N239fs*8	17:7577566-7577566
TP53	5	NM_000546	c.555C>A	p.S185R	17:7578375-7578375
TP53	4	NM_000546	c.272G>A	p.W91*	17:7579415-7579415
TP53	4	NM_000546	c.251C>T	p.A84V	17:7579436-7579436
TP53	6	NM_000546	c.653T>G	p.V218G	17:7578196-7578196
TP53	4	NM_000546	c.242C>T	p.T81I	17:7579445-7579445
TP53	5	NM_000546	c.550G>T	p.D184Y	17:7578380-7578380
TP53	5	NM_000546	c.399G>T	p.M133I	17:7578531-7578531
TP53	8	NM_000546	c.874delA	p.E294fs*51	17:7577064-7577064
TP53	5	NM_000546	c.391_393delAAC	p.N131del	17:7578537-7578539
TP53	5	NM_000546	c.537T>A	p.H179Q	17:7578393-7578393
TP53	5	NM_000546	c.533A>C	p.H178P	17:7578397-7578397
TP53	5	NM_000546	c.487T>G	p.Y163D	17:7578443-7578443
TP53	7	NM_000546	c.718delA	p.S240fs*7	17:7577563-7577563
TP53	5	NM_000546	c.536A>C	p.H179P	17:7578394-7578394
TP53	5	NM_000546	c.405C>G	p.C135W	17:7578525-7578525
TP53	7	NM_000546	c.730G>C	p.G244R	17:7577551-7577551
TP53	7	NM_000546	c.721T>G	p.S241A	17:7577560-7577560
TP53	8	NM_000546	c.859G>A	p.E287K	17:7577079-7577079
TP53	8	NM_000546	c.854A>T	p.E285V	17:7577084-7577084
TP53	5	NM_000546	c.515T>A	p.V172D	17:7578415-7578415
TP53	5	NM_000546	c.481delG	p.A161fs*9	17:7578449-7578449
TP53	4	NM_000546	c.262delG	p.A88fs*35	17:7579425-7579425
TP53	8	NM_000546	c.840A>C	p.R280S	17:7577098-7577098
TP53	6	NM_000546	c.571_573delCCT	p.P191del	17:7578276-7578278
TP53	8	NM_000546	c.806G>A	p.S269N	17:7577132-7577132
TP53	8	NM_000546	c.904delG	p.S303fs*42	17:7577034-7577034
TP53	6	NM_000546	c.631A>G	p.T211A	17:7578218-7578218
TP53	6	NM_000546	c.647delT	p.V216fs*31	17:7578202-7578202
TP53	5	NM_000546	c.514G>T	p.V172F	17:7578416-7578416
TP53	7	NM_000546	c.754_756delCTC	p.L252del	17:7577525-7577527
TP53	6	NM_000546	c.623A>T	p.D208V	17:7578226-7578226
TP53	8	NM_000546	c.856G>C	p.E286Q	17:7577082-7577082
TP53	4	NM_000546	c.301delA	p.T102fs*21	17:7579386-7579386
TP53	8	NM_000546	c.808T>C	p.F270L	17:7577130-7577130
TP53	5	NM_000546	c.472_477delCGCGCC	p.R158_A159delRA	17:7578453-7578458
TP53	intron	NM_000546	c.559+1G>T	p.?	17:7578370-7578370
TP53	7	NM_000546	c.688A>C	p.T230P	17:7577593-7577593
TP53	6	NM_000546	c.647T>A	p.V216E	17:7578202-7578202
TP53	5	NM_000546	c.499_500delCA	p.Q167fs*13	17:7578430-7578431
TP53	5	NM_000546	c.496T>G	p.S166A	17:7578434-7578434
TP53	4	NM_000546	c.229C>G	p.P77A	17:7579458-7579458
TP53	5	NM_000546	c.497C>T	p.S166L	17:7578433-7578433
TP53	7	NM_000546	c.763A>G	p.I255V	17:7577518-7577518
TP53	8	NM_000546	c.858A>G	p.E286E	17:7577080-7577080
TP53	8	NM_000546	c.815T>C	p.V272A	17:7577123-7577123
TP53	intron	NM_000546	c.376-3C>T	p.?	17:7578557-7578557
TP53	5	NM_000546	c.462C>A	p.G154G	17:7578468-7578468
TP53	5	NM_000546	c.501G>A	p.Q167Q	17:7578429-7578429
TP53	5	NM_000546	c.548C>T	p.S183L	17:7578382-7578382
TP53	5	NM_000546	c.468C>G	p.R156R	17:7578462-7578462
TP53	5	NM_000546	c.463A>G	p.T155A	17:7578467-7578467
TP53	5	NM_000546	c.479T>A	p.M160K	17:7578451-7578451
TP53	8	NM_000546	c.845G>C	p.R282P	17:7577093-7577093
TP53	5	NM_000546	c.494A>G	p.Q165R	17:7578436-7578436
TP53	7	NM_000546	c.738G>A	p.M246I	17:7577543-7577543
TP53	5	NM_000546	c.511G>A	p.E171K	17:7578419-7578419
TP53	7	NM_000546	c.686G>A	p.C229Y	17:7577595-7577595
TP53	6	NM_000546	c.653T>A	p.V218E	17:7578196-7578196
TP53	5	NM_000546	c.405C>A	p.C135*	17:7578525-7578525
TP53	5	NM_000546	c.484A>T	p.I162F	17:7578446-7578446
TP53	7	NM_000546	c.712T>C	p.C238R	17:7577569-7577569
TP53	7	NM_000546	c.728T>A	p.M243K	17:7577553-7577553
TP53	7	NM_000546	c.706T>C	p.Y236H	17:7577575-7577575
TP53	5	NM_000546	c.518T>C	p.V173A	17:7578412-7578412
TP53	5	NM_000546	c.478A>G	p.M160V	17:7578452-7578452
TP53	5	NM_000546	c.470T>A	p.V157D	17:7578460-7578460
TP53	6	NM_000546	c.649G>T	p.V217L	17:7578200-7578200
TP53	5	NM_000546	c.499delC	p.Q167fs*3	17:7578431-7578431
TP53	8	NM_000546	c.845G>A	p.R282Q	17:7577093-7577093
TP53	5	NM_000546	c.547T>C	p.S183P	17:7578383-7578383
TP53	8	NM_000546	c.915G>T	p.K305N	17:7577023-7577023
TP53	8	NM_000546	c.875A>C	p.K292T	17:7577063-7577063
TP53	6	NM_000546	c.566C>T	p.A189V	17:7578283-7578283
TP53	7	NM_000546	c.699C>G	p.H233Q	17:7577582-7577582
TP53	6	NM_000546	c.572C>T	p.P191L	17:7578277-7578277
TP53	8	NM_000546	c.850A>C	p.T284P	17:7577088-7577088
TP53	6	NM_000546	c.634delT	p.R213fs*34	17:7578215-7578215
TP53	7	NM_000546	c.686_687delGT	p.C229fs*10	17:7577594-7577595
TP53	6	NM_000546	c.607G>T	p.V203L	17:7578242-7578242
TP53	5	NM_000546	c.458C>T	p.P153L	17:7578472-7578472
TP53	6	NM_000546	c.631delA	p.T211fs*36	17:7578218-7578218
TP53	6	NM_000546	c.640delC	p.H214fs*33	17:7578209-7578209
TP53	6	NM_000546	c.650T>G	p.V217G	17:7578199-7578199
TP53	7	NM_000546	c.726C>A	p.C242*	17:7577555-7577555
TP53	5	NM_000546	c.376T>A	p.Y126N	17:7578554-7578554
TP53	5	NM_000546	c.510G>A	p.T170T	17:7578420-7578420
TP53	5	NM_000546	c.491A>C	p.K164T	17:7578439-7578439
TP53	8	NM_000546	c.853G>T	p.E285*	17:7577085-7577085
TP53	8	NM_000546	c.838A>T	p.R280*	17:7577100-7577100
TP53	5	NM_000546	c.489C>T	p.Y163Y	17:7578441-7578441
TP53	8	NM_000546	c.821T>C	p.V274A	17:7577117-7577117
TP53	5	NM_000546	c.382delC	p.P128fs*42	17:7578548-7578548
TP53	5	NM_000546	c.382C>T	p.P128S	17:7578548-7578548
TP53	7	NM_000546	c.682G>A	p.D228N	17:7577599-7577599
TP53	7	NM_000546	c.677G>T	p.G226V	17:7577604-7577604
TP53	5	NM_000546	c.376_396del21	p.Y126_K132delYSPALNK	17:7578534-7578554
TP53	6	NM_000546	c.642T>G	p.H214Q	17:7578207-7578207
TP53	6	NM_000546	c.608T>A	p.V203E	17:7578241-7578241
TP53	8	NM_000546	c.882G>A	p.E294E	17:7577056-7577056
TP53	5	NM_000546	c.484A>G	p.I162V	17:7578446-7578446
TP53	7	NM_000546	c.711G>C	p.M237I	17:7577570-7577570
TP53	5	NM_000546	c.459C>A	p.P153P	17:7578471-7578471
TP53	8	NM_000546	c.910delA	p.T304fs*41	17:7577028-7577028
TP53	6	NM_000546	c.590T>A	p.V197E	17:7578259-7578259
TP53	6	NM_000546	c.568C>G	p.P190A	17:7578281-7578281
TP53	7	NM_000546	c.741C>T	p.N247N	17:7577540-7577540
TP53	5	NM_000546	c.505A>G	p.M169V	17:7578425-7578425
TP53	8	NM_000546	c.872A>C	p.K291T	17:7577066-7577066
TP53	6	NM_000546	c.568C>A	p.P190T	17:7578281-7578281
TP53	6	NM_000546	c.656C>T	p.P219L	17:7578193-7578193
TP53	8	NM_000546	c.813G>C	p.E271D	17:7577125-7577125
TP53	8	NM_000546	c.820G>C	p.V274L	17:7577118-7577118
TP53	8	NM_000546	c.873G>C	p.K291N	17:7577065-7577065
TP53	4	NM_000546	c.287C>T	p.S96F	17:7579400-7579400
TP53	8	NM_000546	c.821T>A	p.V274D	17:7577117-7577117
TP53	8	NM_000546	c.874A>G	p.K292E	17:7577064-7577064
TP53	4	NM_000546	c.309C>G	p.Y103*	17:7579378-7579378
TP53	7	NM_000546	c.751_759delATCCTCACC	p.I251_T253delILT	17:7577522-7577530
TP53	7	NM_000546	c.688_698del11	p.T230fs*6	17:7577583-7577593
TP53	7	NM_000546	c.757_760delACCA	p.T253fs*91	17:7577521-7577524
TP53	8	NM_000546	c.848G>T	p.R283L	17:7577090-7577090
TP53	7	NM_000546	c.749_750CC>AG	p.P250Q	17:7577531-7577532
TP53	5	NM_000546	c.497C>G	p.S166*	17:7578433-7578433
TP53	8	NM_000546	c.812A>T	p.E271V	17:7577126-7577126
TP53	8	NM_000546	c.845G>T	p.R282L	17:7577093-7577093
TP53	5	NM_000546	c.392A>G	p.N131S	17:7578538-7578538
TP53	8	NM_000546	c.871A>T	p.K291*	17:7577067-7577067
TP53	7	NM_000546	c.749C>A	p.P250H	17:7577532-7577532
TP53	4	NM_000546	c.273G>A	p.W91*	17:7579414-7579414
TP53	intron	NM_000546	c.559+2T>A	p.?	17:7578369-7578369
TP53	6	NM_000546	c.599A>G	p.N200S	17:7578250-7578250
TP53	6	NM_000546	c.660T>G	p.Y220*	17:7578189-7578189
TP53	5	NM_000546	c.401T>C	p.F134S	17:7578529-7578529
TP53	7	NM_000546	c.717C>G	p.N239K	17:7577564-7577564
TP53	7	NM_000546	c.753C>A	p.I251I	17:7577528-7577528
TP53	7	NM_000546	c.740A>G	p.N247S	17:7577541-7577541
TP53	7	NM_000546	c.732C>A	p.G244G	17:7577549-7577549
TP53	7	NM_000546	c.728T>G	p.M243R	17:7577553-7577553
TP53	5	NM_000546	c.519G>A	p.V173V	17:7578411-7578411
TP53	5	NM_000546	c.522G>A	p.R174R	17:7578408-7578408
TP53	5	NM_000546	c.490A>C	p.K164Q	17:7578440-7578440
TP53	8	NM_000546	c.887A>T	p.H296L	17:7577051-7577051
TP53	8	NM_000546	c.863A>G	p.N288S	17:7577075-7577075
TP53	5	NM_000546	c.521G>A	p.R174K	17:7578409-7578409
TP53	7	NM_000546	c.709A>G	p.M237V	17:7577572-7577572
TP53	5	NM_000546	c.471C>T	p.V157V	17:7578459-7578459
TP53	7	NM_000546	c.761T>A	p.I254N	17:7577520-7577520
TP53	7	NM_000546	c.728T>C	p.M243T	17:7577553-7577553
TP53	6	NM_000546	c.595G>T	p.G199*	17:7578254-7578254
TP53	6	NM_000546	c.584T>G	p.I195S	17:7578265-7578265
TP53	7	NM_000546	c.754delC	p.L252fs*93	17:7577527-7577527
TP53	7	NM_000546	c.766A>G	p.T256A	17:7577515-7577515
TP53	5	NM_000546	c.545G>A	p.C182Y	17:7578385-7578385
TP53	7	NM_000546	c.677G>A	p.G226D	17:7577604-7577604
TP53	5	NM_000546	c.386C>T	p.A129V	17:7578544-7578544
TP53	5	NM_000546	c.509C>T	p.T170M	17:7578421-7578421
TP53	5	NM_000546	c.454C>A	p.P152T	17:7578476-7578476
TP53	5	NM_000546	c.544T>C	p.C182R	17:7578386-7578386
TP53	8	NM_000546	c.907A>T	p.S303C	17:7577031-7577031
TP53	5	NM_000546	c.525C>G	p.R175R	17:7578405-7578405
TP53	6	NM_000546	c.647T>C	p.V216A	17:7578202-7578202
TP53	8	NM_000546	c.840A>G	p.R280R	17:7577098-7577098
TP53	6	NM_000546	c.588A>G	p.R196R	17:7578261-7578261
TP53	6	NM_000546	c.581T>G	p.L194R	17:7578268-7578268
TP53	7	NM_000546	c.721T>C	p.S241P	17:7577560-7577560
TP53	8	NM_000546	c.815T>A	p.V272E	17:7577123-7577123
TP53	6	NM_000546	c.655delC	p.Y220fs*27	17:7578194-7578194
TP53	5	NM_000546	c.393_395delCAA	p.N131del	17:7578535-7578537
TP53	6	NM_000546	c.587G>A	p.R196Q	17:7578262-7578262
TP53	7	NM_000546	c.695T>C	p.I232T	17:7577586-7577586
TP53	8	NM_000546	c.835G>A	p.G279R	17:7577103-7577103
TP53	6	NM_000546	c.646_648delGTG	p.V216del	17:7578201-7578203
TP53	7	NM_000546	c.748_749CC>TT	p.P250F	17:7577532-7577533
TP53	5	NM_000546	c.455C>A	p.P152Q	17:7578475-7578475
TP53	6	NM_000546	c.586C>A	p.R196R	17:7578263-7578263
TP53	7	NM_000546	c.718A>T	p.S240C	17:7577563-7577563
TP53	7	NM_000546	c.694A>G	p.I232V	17:7577587-7577587
TP53	5	NM_000546	c.487T>A	p.Y163N	17:7578443-7578443
TP53	7	NM_000546	c.747G>A	p.R249R	17:7577534-7577534
TP53	6	NM_000546	c.583A>T	p.I195F	17:7578266-7578266
TP53	6	NM_000546	c.658T>C	p.Y220H	17:7578191-7578191
TP53	6	NM_000546	c.640_647delCATAGTGT	p.H214fs*5	17:7578202-7578209
TP53	8	NM_000546	c.869G>T	p.R290L	17:7577069-7577069
TP53	5	NM_000546	c.394A>T	p.K132*	17:7578536-7578536
TP53	7	NM_000546	c.733delG	p.G245fs*2	17:7577548-7577548
TP53	5	NM_000546	c.404G>C	p.C135S	17:7578526-7578526
TP53	5	NM_000546	c.527G>C	p.C176S	17:7578403-7578403
TP53	7	NM_000546	c.717C>A	p.N239K	17:7577564-7577564
TP53	7	NM_000546	c.751_753delATC	p.I251del	17:7577528-7577530
TP53	8	NM_000546	c.856_863delGAAGAGAA	p.E286fs*17	17:7577075-7577082
TP53	7	NM_000546	c.713G>C	p.C238S	17:7577568-7577568
TP53	5	NM_000546	c.400T>C	p.F134L	17:7578530-7578530
TP53	7	NM_000546	c.722delC	p.C242fs*5	17:7577559-7577559
TP53	6	NM_000546	c.632C>A	p.T211N	17:7578217-7578217
TP53	7	NM_000546	c.766A>T	p.T256S	17:7577515-7577515
TP53	7	NM_000546	c.736_750del15	p.M246_P250delMNRRP	17:7577531-7577545
TP53	6	NM_000546	c.568_570delCCT	p.P190del	17:7578279-7578281
TP53	5	NM_000546	c.400delT	p.C135fs*35	17:7578530-7578530
TP53	6	NM_000546	c.658T>A	p.Y220N	17:7578191-7578191
TP53	4	NM_000546	c.284C>T	p.S95F	17:7579403-7579403
TP53	7	NM_000546	c.714T>G	p.C238W	17:7577567-7577567
TP53	4	NM_000546	c.293C>T	p.P98L	17:7579394-7579394
TP53	6	NM_000546	c.568C>T	p.P190S	17:7578281-7578281
TP53	6	NM_000546	c.652G>A	p.V218M	17:7578197-7578197
TP53	5	NM_000546	c.379T>C	p.S127P	17:7578551-7578551
TP53	6	NM_000546	c.657C>T	p.P219P	17:7578192-7578192
TP53	5	NM_000546	c.526T>G	p.C176G	17:7578404-7578404
TP53	7	NM_000546	c.707A>C	p.Y236S	17:7577574-7577574
TP53	5	NM_000546	c.486C>A	p.I162I	17:7578444-7578444
TP53	6	NM_000546	c.634_635delTT	p.F212fs*3	17:7578214-7578215
TP53	5	NM_000546	c.556G>A	p.D186N	17:7578374-7578374
TP53	8	NM_000546	c.817delC	p.R273fs*72	17:7577121-7577121
TP53	7	NM_000546	c.697C>T	p.H233Y	17:7577584-7577584
TP53	6	NM_000546	c.609G>A	p.V203V	17:7578240-7578240
TP53	8	NM_000546	c.855G>A	p.E285E	17:7577083-7577083
TP53	5	NM_000546	c.553A>G	p.S185G	17:7578377-7578377
TP53	5	NM_000546	c.460G>T	p.G154C	17:7578470-7578470
TP53	8	NM_000546	c.846G>A	p.R282R	17:7577092-7577092
TP53	5	NM_000546	c.522delG	p.R174fs*73	17:7578408-7578408
TP53	5	NM_000546	c.460_466delGGCACCC	p.G154fs*14	17:7578464-7578470
TP53	8	NM_000546	c.898C>T	p.P300S	17:7577040-7577040
TP53	5	NM_000546	c.529_545del17	p.P177fs*3	17:7578385-7578401
TP53	5	NM_000546	c.512A>G	p.E171G	17:7578418-7578418
TP53	8	NM_000546	c.825T>C	p.C275C	17:7577113-7577113
TP53	8	NM_000546	c.860A>G	p.E287G	17:7577078-7577078
TP53	5	NM_000546	c.523_540del18	p.R175_E180delRCPHHE	17:7578390-7578407
TP53	5	NM_000546	c.453C>T	p.P151P	17:7578477-7578477
TP53	8	NM_000546	c.883C>T	p.P295S	17:7577055-7577055
TP53	8	NM_000546	c.901C>T	p.P301S	17:7577037-7577037
TP53	6	NM_000546	c.586delC	p.R196fs*51	17:7578263-7578263
TP53	5	NM_000546	c.526delT	p.C176fs*71	17:7578404-7578404
TP53	7	NM_000546	c.755T>C	p.L252P	17:7577526-7577526
TP53	5	NM_000546	c.376_393del18	p.Y126_N131delYSPALN	17:7578537-7578554
TP53	5	NM_000546	c.535C>G	p.H179D	17:7578395-7578395
TP53	5	NM_000546	c.520A>T	p.R174W	17:7578410-7578410
TP53	7	NM_000546	c.703_705delAAC	p.N235del	17:7577576-7577578
TP53	7	NM_000546	c.732C>T	p.G244G	17:7577549-7577549
TP53	5	NM_000546	c.454C>G	p.P152A	17:7578476-7578476
TP53	5	NM_000546	c.537T>C	p.H179H	17:7578393-7578393
TP53	5	NM_000546	c.392A>T	p.N131I	17:7578538-7578538
TP53	5	NM_000546	c.503A>T	p.H168L	17:7578427-7578427
TP53	5	NM_000546	c.503A>C	p.H168P	17:7578427-7578427
TP53	6	NM_000546	c.661G>T	p.E221*	17:7578188-7578188
TP53	5	NM_000546	c.531C>G	p.P177P	17:7578399-7578399
TP53	7	NM_000546	c.692C>T	p.T231I	17:7577589-7577589
TP53	5	NM_000546	c.403T>G	p.C135G	17:7578527-7578527
TP53	10	NM_000546	c.1066G>T	p.G356W	17:7573961-7573961
TP53	10	NM_000546	c.1096T>G	p.S366A	17:7573931-7573931
TP53	8	NM_000546	c.852A>T	p.T284T	17:7577086-7577086
TP53	5	NM_000546	c.556G>C	p.D186H	17:7578374-7578374
TP53	7	NM_000546	c.720T>C	p.S240S	17:7577561-7577561
TP53	5	NM_000546	c.491A>T	p.K164M	17:7578439-7578439
TP53	5	NM_000546	c.478A>C	p.M160L	17:7578452-7578452
TP53	7	NM_000546	c.759C>T	p.T253T	17:7577522-7577522
TP53	7	NM_000546	c.727A>G	p.M243V	17:7577554-7577554
TP53	6	NM_000546	c.591G>A	p.V197V	17:7578258-7578258
TP53	6	NM_000546	c.636T>A	p.F212L	17:7578213-7578213
TP53	6	NM_000546	c.579T>C	p.H193H	17:7578270-7578270
TP53	6	NM_000546	c.575A>G	p.Q192R	17:7578274-7578274
TP53	5	NM_000546	c.494A>T	p.Q165L	17:7578436-7578436
TP53	5	NM_000546	c.494A>C	p.Q165P	17:7578436-7578436
TP53	6	NM_000546	c.617delT	p.L206fs*41	17:7578232-7578232
TP53	6	NM_000546	c.661G>A	p.E221K	17:7578188-7578188
TP53	6	NM_000546	c.655C>A	p.P219T	17:7578194-7578194
TP53	5	NM_000546	c.490delA	p.K164fs*6	17:7578440-7578440
TP53	8	NM_000546	c.804C>T	p.N268N	17:7577134-7577134
TP53	8	NM_000546	c.815T>G	p.V272G	17:7577123-7577123
TP53	8	NM_000546	c.833delC	p.P278fs*67	17:7577105-7577105
TP53	6	NM_000546	c.584T>A	p.I195N	17:7578265-7578265
TP53	10	NM_000546	c.1033delA	p.N345fs*25	17:7573994-7573994
TP53	8	NM_000546	c.807C>T	p.S269S	17:7577131-7577131
TP53	6	NM_000546	c.644delG	p.S215fs*32	17:7578205-7578205
TP53	8	NM_000546	c.796G>T	p.G266*	17:7577142-7577142
TP53	8	NM_000546	c.835_838delGGGA	p.G279fs*65	17:7577100-7577103
TP53	8	NM_000546	c.871_889del19	p.K291fs*48	17:7577049-7577067
TP53	7	NM_000546	c.735C>T	p.G245G	17:7577546-7577546
TP53	5	NM_000546	c.532C>G	p.H178D	17:7578398-7578398
TP53	7	NM_000546	c.736delA	p.M246fs*1	17:7577545-7577545
TP53	7	NM_000546	c.743_744GG>AA	p.R248Q	17:7577537-7577538
TP53	5	NM_000546	c.403T>A	p.C135S	17:7578527-7578527
TP53	7	NM_000546	c.746delG	p.R249fs*96	17:7577535-7577535
TP53	8	NM_000546	c.844C>A	p.R282R	17:7577094-7577094
TP53	7	NM_000546	c.742C>A	p.R248R	17:7577539-7577539
TP53	7	NM_000546	c.748_756delCCCATCCTC	p.P250_L252delPIL	17:7577525-7577533
TP53	6	NM_000546	c.565G>C	p.A189P	17:7578284-7578284
TP53	6	NM_000546	c.615T>G	p.Y205*	17:7578234-7578234
TP53	6	NM_000546	c.605G>T	p.R202L	17:7578244-7578244
TP53	6	NM_000546	c.650T>A	p.V217E	17:7578199-7578199
TP53	6	NM_000546	c.653T>C	p.V218A	17:7578196-7578196
TP53	intron	NM_000546	c.376-4A>G	p.?	17:7578558-7578558
TP53	7	NM_000546	c.724T>A	p.C242S	17:7577557-7577557
TP53	7	NM_000546	c.730delG	p.G244fs*3	17:7577551-7577551
TP53	5	NM_000546	c.526T>C	p.C176R	17:7578404-7578404
TP53	7	NM_000546	c.700_702delTAC	p.Y234del	17:7577579-7577581
TP53	8	NM_000546	c.808T>G	p.F270V	17:7577130-7577130
TP53	7	NM_000546	c.708C>G	p.Y236*	17:7577573-7577573
TP53	7	NM_000546	c.719G>C	p.S240T	17:7577562-7577562
TP53	7	NM_000546	c.709A>T	p.M237L	17:7577572-7577572
TP53	5	NM_000546	c.385G>A	p.A129T	17:7578545-7578545
TP53	5	NM_000546	c.534C>T	p.H178H	17:7578396-7578396
TP53	8	NM_000546	c.831T>A	p.C277*	17:7577107-7577107
TP53	5	NM_000546	c.516T>C	p.V172V	17:7578414-7578414
TP53	6	NM_000546	c.645T>G	p.S215R	17:7578204-7578204
TP53	4	NM_000546	c.302A>G	p.K101R	17:7579385-7579385
TP53	5	NM_000546	c.515T>C	p.V172A	17:7578415-7578415
TP53	7	NM_000546	c.739A>G	p.N247D	17:7577542-7577542
TP53	5	NM_000546	c.380_381CC>TT	p.S127F	17:7578549-7578550
TP53	7	NM_000546	c.722_723CC>TT	p.S241F	17:7577558-7577559
TP53	5	NM_000546	c.471_472CC>TT	p.R158C	17:7578458-7578459
TP53	6	NM_000546	c.585_586CC>TT	p.R196*	17:7578263-7578264
TP53	5	NM_000546	c.488A>C	p.Y163S	17:7578442-7578442
TP53	intron	NM_000546	c.560-2A>T	p.?	17:7578291-7578291
TP53	7	NM_000546	c.684C>T	p.D228D	17:7577597-7577597
TP53	6	NM_000546	c.565_591del27	p.A189_V197delAPPQHLIRV	17:7578258-7578284
TP53	7	NM_000546	c.710T>G	p.M237R	17:7577571-7577571
TP53	7	NM_000546	c.748_749CC>AA	p.P250N	17:7577532-7577533
TP53	7	NM_000546	c.761T>G	p.I254S	17:7577520-7577520
TP53	4	NM_000546	c.321C>A	p.Y107*	17:7579366-7579366
TP53	6	NM_000546	c.576G>T	p.Q192H	17:7578273-7578273
TP53	7	NM_000546	c.695T>G	p.I232S	17:7577586-7577586
TP53	5	NM_000546	c.542G>C	p.R181P	17:7578388-7578388
TP53	5	NM_000546	c.515T>G	p.V172G	17:7578415-7578415
TP53	8	NM_000546	c.871A>G	p.K291E	17:7577067-7577067
TP53	6	NM_000546	c.597A>G	p.G199G	17:7578252-7578252
TP53	7	NM_000546	c.715_720delAACAGT	p.N239_S240delNS	17:7577561-7577566
TP53	5	NM_000546	c.475delG	p.A159fs*11	17:7578455-7578455
TP53	8	NM_000546	c.886delC	p.H296fs*49	17:7577052-7577052
TP53	8	NM_000546	c.829T>G	p.C277G	17:7577109-7577109
TP53	5	NM_000546	c.390C>T	p.L130L	17:7578540-7578540
TP53	7	NM_000546	c.744G>A	p.R248R	17:7577537-7577537
TP53	5	NM_000546	c.407A>C	p.Q136P	17:7578523-7578523
TP53	7	NM_000546	c.755T>A	p.L252H	17:7577526-7577526
TP53	5	NM_000546	c.492G>A	p.K164K	17:7578438-7578438
TP53	8	NM_000546	c.831T>C	p.C277C	17:7577107-7577107
TP53	6	NM_000546	c.650T>C	p.V217A	17:7578199-7578199
TP53	5	NM_000546	c.469_473delGTCCG	p.V157fs*22	17:7578457-7578461
TP53	7	NM_000546	c.702C>A	p.Y234*	17:7577579-7577579
TP53	6	NM_000546	c.640C>G	p.H214D	17:7578209-7578209
TP53	7	NM_000546	c.742delC	p.R248fs*97	17:7577539-7577539
TP53	5	NM_000546	c.469G>C	p.V157L	17:7578461-7578461
TP53	6	NM_000546	c.645T>A	p.S215R	17:7578204-7578204
TP53	8	NM_000546	c.911C>T	p.T304I	17:7577027-7577027
TP53	5	NM_000546	c.383C>T	p.P128L	17:7578547-7578547
TP53	7	NM_000546	c.715_726del12	p.N239_C242delNSSC	17:7577555-7577566
TP53	8	NM_000546	c.853G>C	p.E285Q	17:7577085-7577085
TP53	5	NM_000546	c.466C>G	p.R156G	17:7578464-7578464
TP53	7	NM_000546	c.688delA	p.T230fs*17	17:7577593-7577593
TP53	7	NM_000546	c.709delA	p.M237fs*10	17:7577572-7577572
TP53	7	NM_000546	c.722_724delCCT	p.S241del	17:7577557-7577559
TP53	4	NM_000546	c.326T>C	p.F109S	17:7579361-7579361
TP53	7	NM_000546	c.703A>T	p.N235Y	17:7577578-7577578
TP53	8	NM_000546	c.832delC	p.P278fs*67	17:7577106-7577106
TP53	4	NM_000546	c.313G>C	p.G105R	17:7579374-7579374
TP53	8	NM_000546	c.902delC	p.P301fs*44	17:7577036-7577036
TP53	5	NM_000546	c.490_499del10	p.K164fs*3	17:7578431-7578440
TP53	8	NM_000546	c.847delC	p.R283fs*62	17:7577091-7577091
TP53	5	NM_000546	c.487delT	p.Y163fs*7	17:7578443-7578443
TP53	5	NM_000546	c.555C>T	p.S185S	17:7578375-7578375
TP53	4	NM_000546	c.233C>T	p.A78V	17:7579454-7579454
TP53	8	NM_000546	c.884C>T	p.P295L	17:7577054-7577054
TP53	6	NM_000546	c.560G>T	p.G187V	17:7578289-7578289
TP53	8	NM_000546	c.805A>T	p.S269C	17:7577133-7577133
TP53	6	NM_000546	c.611A>G	p.E204G	17:7578238-7578238
TP53	6	NM_000546	c.626G>C	p.R209T	17:7578223-7578223
TP53	7	NM_000546	c.720T>A	p.S240R	17:7577561-7577561
TP53	8	NM_000546	c.827C>A	p.A276D	17:7577111-7577111
TP53	5	NM_000546	c.559G>T	p.G187C	17:7578371-7578371
TP53	10	NM_000546	c.1025G>C	p.R342P	17:7574002-7574002
TP53	8	NM_000546	c.856delG	p.E286fs*59	17:7577082-7577082
TP53	10	NM_000546	c.1025G>A	p.R342Q	17:7574002-7574002
TP53	8	NM_000546	c.813G>A	p.E271E	17:7577125-7577125
TP53	5	NM_000546	c.475G>T	p.A159S	17:7578455-7578455
TP53	4	NM_000546	c.217G>C	p.V73L	17:7579470-7579470
TP53	5	NM_000546	c.407A>G	p.Q136R	17:7578523-7578523
TP53	8	NM_000546	c.810T>G	p.F270L	17:7577128-7577128
TP53	8	NM_000546	c.831T>G	p.C277W	17:7577107-7577107
TP53	8	NM_000546	c.886C>A	p.H296N	17:7577052-7577052
TP53	6	NM_000546	c.607delG	p.V203fs*44	17:7578242-7578242
TP53	8	NM_000546	c.898C>G	p.P300A	17:7577040-7577040
TP53	5	NM_000546	c.553delA	p.S185fs*62	17:7578377-7578377
TP53	7	NM_000546	c.757A>G	p.T253A	17:7577524-7577524
TP53	5	NM_000546	c.530C>A	p.P177H	17:7578400-7578400
TP53	7	NM_000546	c.710T>C	p.M237T	17:7577571-7577571
TP53	8	NM_000546	c.885T>C	p.P295P	17:7577053-7577053
TP53	5	NM_000546	c.552T>C	p.D184D	17:7578378-7578378
TP53	6	NM_000546	c.571delC	p.P191fs*56	17:7578278-7578278
TP53	5	NM_000546	c.500A>T	p.Q167L	17:7578430-7578430
TP53	intron	NM_000546	c.376-1delG	p.?	17:7578555-7578555
TP53	5	NM_000546	c.540G>T	p.E180D	17:7578390-7578390
TP53	8	NM_000546	c.793C>A	p.L265M	17:7577145-7577145
TP53	7	NM_000546	c.687T>A	p.C229*	17:7577594-7577594
TP53	5	NM_000546	c.526_543del18	p.C176_R181delCPHHER	17:7578387-7578404
TP53	7	NM_000546	c.751A>G	p.I251V	17:7577530-7577530
TP53	7	NM_000546	c.733_734GG>AA	p.G245N	17:7577547-7577548
TP53	5	NM_000546	c.489C>A	p.Y163*	17:7578441-7578441
TP53	8	NM_000546	c.824G>C	p.C275S	17:7577114-7577114
TP53	5	NM_000546	c.524G>C	p.R175P	17:7578406-7578406
TP53	8	NM_000546	c.877G>A	p.G293R	17:7577061-7577061
TP53	6	NM_000546	c.626delG	p.R209fs*38	17:7578223-7578223
TP53	6	NM_000546	c.567C>T	p.A189A	17:7578282-7578282
TP53	6	NM_000546	c.629A>G	p.N210S	17:7578220-7578220
TP53	8	NM_000546	c.865C>T	p.L289F	17:7577073-7577073
TP53	6	NM_000546	c.592G>C	p.E198Q	17:7578257-7578257
TP53	8	NM_000546	c.862delA	p.N288fs*57	17:7577076-7577076
TP53	8	NM_000546	c.826G>T	p.A276S	17:7577112-7577112
TP53	5	NM_000546	c.504C>T	p.H168H	17:7578426-7578426
TP53	8	NM_000546	c.898delC	p.P301fs*44	17:7577040-7577040
TP53	8	NM_000546	c.797G>C	p.G266A	17:7577141-7577141
TP53	6	NM_000546	c.603G>T	p.L201F	17:7578246-7578246
TP53	5	NM_000546	c.507G>T	p.M169I	17:7578423-7578423
TP53	8	NM_000546	c.822T>G	p.V274V	17:7577116-7577116
TP53	8	NM_000546	c.888_889CC>TT	p.H297Y	17:7577049-7577050
TP53	4	NM_000546	c.281C>A	p.S94*	17:7579406-7579406
TP53	5	NM_000546	c.455C>G	p.P152R	17:7578475-7578475
TP53	5	NM_000546	c.460_461GG>AT	p.G154I	17:7578469-7578470
TP53	8	NM_000546	c.806G>C	p.S269T	17:7577132-7577132
TP53	4	NM_000546	c.321C>T	p.Y107Y	17:7579366-7579366
TP53	6	NM_000546	c.645T>C	p.S215S	17:7578204-7578204
TP53	5	NM_000546	c.525C>T	p.R175R	17:7578405-7578405
TP53	6	NM_000546	c.662A>G	p.E221G	17:7578187-7578187
TP53	6	NM_000546	c.620A>G	p.D207G	17:7578229-7578229
TP53	7	NM_000546	c.683A>T	p.D228V	17:7577598-7577598
TP53	8	NM_000546	c.882G>T	p.E294D	17:7577056-7577056
TP53	10	NM_000546	c.1061A>G	p.Q354R	17:7573966-7573966
TP53	5	NM_000546	c.510G>T	p.T170T	17:7578420-7578420
TP53	7	NM_000546	c.743_744GG>TT	p.R248L	17:7577537-7577538
TP53	8	NM_000546	c.901delC	p.P301fs*44	17:7577037-7577037
TP53	7	NM_000546	c.721_723delTCC	p.S241del	17:7577558-7577560
TP53	5	NM_000546	c.469_471delGTC	p.V157del	17:7578459-7578461
TP53	5	NM_000546	c.546C>A	p.C182*	17:7578384-7578384
TP53	5	NM_000546	c.514_559del46	p.V173fs*59	17:7578371-7578416
TP53	5	NM_000546	c.397delA	p.M133fs*37	17:7578533-7578533
TP53	5	NM_000546	c.453C>G	p.P151P	17:7578477-7578477
TP53	7	NM_000546	c.676G>A	p.G226S	17:7577605-7577605
TP53	8	NM_000546	c.876A>C	p.K292N	17:7577062-7577062
TP53	7	NM_000546	c.685T>C	p.C229R	17:7577596-7577596
TP53	7	NM_000546	c.704A>C	p.N235T	17:7577577-7577577
TP53	5	NM_000546	c.461G>A	p.G154D	17:7578469-7578469
TP53	5	NM_000546	c.501G>T	p.Q167H	17:7578429-7578429
TP53	5	NM_000546	c.486C>T	p.I162I	17:7578444-7578444
TP53	7	NM_000546	c.688A>T	p.T230S	17:7577593-7577593
TP53	7	NM_000546	c.741C>A	p.N247K	17:7577540-7577540
TP53	7	NM_000546	c.760A>T	p.I254F	17:7577521-7577521
TP53	8	NM_000546	c.854A>G	p.E285G	17:7577084-7577084
TP53	7	NM_000546	c.685_699del15	p.C229_H233delCTTIH	17:7577582-7577596
TP53	5	NM_000546	c.457C>A	p.P153T	17:7578473-7578473
TP53	8	NM_000546	c.877delG	p.E294fs*51	17:7577061-7577061
TP53	5	NM_000546	c.521G>T	p.R174M	17:7578409-7578409
TP53	intron	NM_000546	c.376-2A>G	p.?	17:7578556-7578556
TP53	5	NM_000546	c.480G>T	p.M160I	17:7578450-7578450
TP53	7	NM_000546	c.714T>A	p.C238*	17:7577567-7577567
TP53	8	NM_000546	c.868C>T	p.R290C	17:7577070-7577070
TP53	6	NM_000546	c.613T>A	p.Y205N	17:7578236-7578236
TP53	8	NM_000546	c.867C>T	p.L289L	17:7577071-7577071
TP53	7	NM_000546	c.726C>T	p.C242C	17:7577555-7577555
TP53	8	NM_000546	c.827C>G	p.A276G	17:7577111-7577111
TP53	6	NM_000546	c.634T>A	p.F212I	17:7578215-7578215
TP53	8	NM_000546	c.801G>T	p.R267R	17:7577137-7577137
TP53	6	NM_000546	c.624C>A	p.D208E	17:7578225-7578225
TP53	intron	NM_000546	c.559+2T>G	p.?	17:7578369-7578369
TP53	8	NM_000546	c.850A>G	p.T284A	17:7577088-7577088
TP53	8	NM_000546	c.842A>T	p.D281V	17:7577096-7577096
TP53	7	NM_000546	c.744G>C	p.R248R	17:7577537-7577537
TP53	7	NM_000546	c.677G>C	p.G226A	17:7577604-7577604
TP53	5	NM_000546	c.511G>C	p.E171Q	17:7578419-7578419
TP53	6	NM_000546	c.633delT	p.R213fs*34	17:7578216-7578216
TP53	7	NM_000546	c.691delA	p.T231fs*16	17:7577590-7577590
TP53	7	NM_000546	c.682G>T	p.D228Y	17:7577599-7577599
TP53	6	NM_000546	c.623A>G	p.D208G	17:7578226-7578226
TP53	4	NM_000546	c.312delG	p.G105fs*18	17:7579375-7579375
TP53	8	NM_000546	c.889C>T	p.H297Y	17:7577049-7577049
TP53	intron	NM_000546	c.376-1G>C	p.?	17:7578555-7578555
TP53	8	NM_000546	c.893A>T	p.E298V	17:7577045-7577045
TP53	5	NM_000546	c.558T>C	p.D186D	17:7578372-7578372
TP53	8	NM_000546	c.880G>C	p.E294Q	17:7577058-7577058
TP53	5	NM_000546	c.556delG	p.D186fs*61	17:7578374-7578374
TP53	8	NM_000546	c.838_843delAGAGAC	p.R280_D281delRD	17:7577095-7577100
TP53	6	NM_000546	c.624C>G	p.D208E	17:7578225-7578225
TP53	7	NM_000546	c.710delT	p.M237fs*10	17:7577571-7577571
TP53	7	NM_000546	c.678C>T	p.G226G	17:7577603-7577603
TP53	7	NM_000546	c.715A>T	p.N239Y	17:7577566-7577566
TP53	5	NM_000546	c.391delA	p.N131fs*39	17:7578539-7578539
TP53	8	NM_000546	c.847_866del20	p.R283fs*16	17:7577072-7577091
TP53	5	NM_000546	c.466delC	p.R156fs*14	17:7578464-7578464
TP53	8	NM_000546	c.814G>C	p.V272L	17:7577124-7577124
TP53	5	NM_000546	c.514delG	p.V172fs*2	17:7578416-7578416
TP53	4	NM_000546	c.253C>T	p.P85S	17:7579434-7579434
TP53	4	NM_000546	c.318C>G	p.S106R	17:7579369-7579369
TP53	7	NM_000546	c.698A>T	p.H233L	17:7577583-7577583
TP53	7	NM_000546	c.757A>C	p.T253P	17:7577524-7577524
TP53	4	NM_000546	c.215G>A	p.R72H	17:7579472-7579472
TP53	7	NM_000546	c.736A>T	p.M246L	17:7577545-7577545
TP53	6	NM_000546	c.626G>A	p.R209K	17:7578223-7578223
TP53	8	NM_000546	c.906G>C	p.G302G	17:7577032-7577032
TP53	6	NM_000546	c.643A>C	p.S215R	17:7578206-7578206
TP53	5	NM_000546	c.466_486del21	p.R156_I162delRVRAMAI	17:7578444-7578464
TP53	10	NM_000546	c.1043T>A	p.L348*	17:7573984-7573984
TP53	7	NM_000546	c.697C>G	p.H233D	17:7577584-7577584
TP53	8	NM_000546	c.836G>T	p.G279V	17:7577102-7577102
TP53	8	NM_000546	c.847C>G	p.R283G	17:7577091-7577091
TP53	intron	NM_000546	c.376-2A>C	p.?	17:7578556-7578556
TP53	intron	NM_000546	c.560-3T>G	p.?	17:7578292-7578292
TP53	6	NM_000546	c.604C>T	p.R202C	17:7578245-7578245
TP53	5	NM_000546	c.511delG	p.E171fs*3	17:7578419-7578419
TP53	6	NM_000546	c.599A>T	p.N200I	17:7578250-7578250
TP53	5	NM_000546	c.389T>A	p.L130H	17:7578541-7578541
TP53	4	NM_000546	c.329G>A	p.R110H	17:7579358-7579358
TP53	5	NM_000546	c.466C>T	p.R156C	17:7578464-7578464
TP53	5	NM_000546	c.380delC	p.P128fs*42	17:7578550-7578550
TP53	7	NM_000546	c.738G>T	p.M246I	17:7577543-7577543
TP53	5	NM_000546	c.534C>G	p.H178Q	17:7578396-7578396
TP53	8	NM_000546	c.910A>G	p.T304A	17:7577028-7577028
TP53	8	NM_000546	c.859_872del14	p.N288fs*13	17:7577066-7577079
TP53	6	NM_000546	c.633T>C	p.T211T	17:7578216-7578216
TP53	6	NM_000546	c.589G>T	p.V197L	17:7578260-7578260
TP53	6	NM_000546	c.635T>C	p.F212S	17:7578214-7578214
TP53	8	NM_000546	c.873G>A	p.K291K	17:7577065-7577065
TP53	7	NM_000546	c.729G>C	p.M243I	17:7577552-7577552
TP53	4	NM_000546	c.224C>G	p.P75R	17:7579463-7579463
TP53	8	NM_000546	c.837G>A	p.G279G	17:7577101-7577101
TP53	5	NM_000546	c.546C>T	p.C182C	17:7578384-7578384
TP53	7	NM_000546	c.712T>G	p.C238G	17:7577569-7577569
TP53	10	NM_000546	c.1044G>T	p.L348F	17:7573983-7573983
TP53	5	NM_000546	c.520_536del17	p.R174fs*1	17:7578394-7578410
TP53	5	NM_000546	c.498_499insC	p.Q167fs*14	17:7578432-7578433
TP53	5	NM_000546	c.379T>A	p.S127T	17:7578551-7578551
TP53	6	NM_000546	c.625_626delAG	p.R209fs*6	17:7578223-7578224
TP53	6	NM_000546	c.652_654delGTG	p.V218del	17:7578195-7578197
TP53	7	NM_000546	c.723delC	p.C242fs*5	17:7577558-7577558
TP53	7	NM_000546	c.741_742CC>TT	p.R248W	17:7577539-7577540
TP53	7	NM_000546	c.741_742CC>AT	p.N247_R248>KW	17:7577539-7577540
TP53	7	NM_000546	c.743G>T	p.R248L	17:7577538-7577538
TP53	8	NM_000546	c.880delG	p.E294fs*51	17:7577058-7577058
TP53	5	NM_000546	c.461G>T	p.G154V	17:7578469-7578469
TP53	7	NM_000546	c.714_715insT	p.N239fs*1	17:7577566-7577567
TP53	4	NM_000546	c.291_295delCCCTT	p.S99fs*48	17:7579392-7579396
TP53	8	NM_000546	c.902_903insC	p.G302fs*4	17:7577035-7577036
TP53	6	NM_000546	c.625_634del10	p.R209fs*35	17:7578215-7578224
TP53_ENST00000269305	7	ENST00000269305	c.733G>A	p.G245S	17:7577548-7577548
TP53_ENST00000269305	5	ENST00000269305	c.517G>C	p.V173L	17:7578413-7578413
TP53_ENST00000269305	intron	ENST00000269305	c.559+1G>A	p.?	17:7578370-7578370
TP53_ENST00000413465	4	ENST00000413465	c.532delC	p.H178fs*69	17:7578398-7578398
TP53_ENST00000413465	5	ENST00000413465	c.572_574delCTC	p.P191delP	17:7578275-7578277
TP53_ENST00000413465	5	ENST00000413465	c.592G>T	p.E198*	17:7578257-7578257
TP53_ENST00000413465	6	ENST00000413465	c.734G>A	p.G245D	17:7577547-7577547
TP53_ENST00000413465	4	ENST00000413465	c.528C>A	p.C176*	17:7578402-7578402
TP53_ENST00000413465	3	ENST00000413465	c.319T>G	p.Y107D	17:7579368-7579368
TP53_ENST00000413465	4	ENST00000413465	c.376T>G	p.Y126D	17:7578554-7578554
TP53_ENST00000413465	5	ENST00000413465	c.638G>T	p.R213L	17:7578211-7578211
UGT1A1		NC_000002.12	g.233760498G>A		2:233760498
UGT1A1		NC_000002.12	g.233760498G>C		2:233760498
